# Supplementary material for: Empirical study of daily link traffic volume forecasting based on a deep neural network
Source: PLoS One. 2025 Jul 3;20(7):e0327664. doi: 10.1371/journal.pone.0327664 (PMC12225794; doi:10.1371/journal.pone.0327664)
Supplement: S1 Data — (XLSX) [file pone.0327664.s001.xlsx]

## Sheet: k=1
id	anode	bnode	lane	type	speed	capacity	cnt	od	vol
22459	383007	588366	2	103	56.2	1301			462.875
22527	381475	381476	3	107	55.2	1194	4	195	6.43019
22528	381699	383241	1	107	23.8	498			0
22561	382252	381509	1	107	23.9	498			4.61538
22717	588441	588366	2	103	55	1271			473.695
104489	382890	235870	4	101	110	2150			3108.31
104490	235871	382891	4	101	103.5	1859			2269.36
104500	381605	382595	1	107	36.2	904			271.178
104501	381695	381692	1	107	36.9	1000	2	43	19.315
104502	381605	381888	1	107	24.2	568			25.5
104503	381659	381893	2	107	61.9	1422	7	318	492.276
104504	382008	382429	2	107	62.1	1335			3.12041
104505	382424	384056	1	107	24.2	568			83.6183
104506	381607	382777	4	103	69	1513	3	87	2985.94
104507	381692	382955	3	107	63.7	1422	3	106	2039.89
104510	383529	383603	2	107	38.5	818	13	1013	1008.01
104511	383459	383812	2	107	37.4	751			67.5809
104512	383918	383919	1	107	23.9	498			0
104515	383964	384508	3	103	65	1500			1316.81
104518	384034	384035	2	107	40	862			655.572
104520	383857	384052	2	107	42.8	893			207.615
104524	383390	383391	1	107	23.9	498	4	455	0
104525	565996	565997	2	107	64.2	1420			927.152
104527	384108	384509	1	107	28.3	731			0
104528	566017	566018	2	107	64.2	1420			1478.67
105003	382340	235570	2	103	65	1422			1544.65
105005	382340	382797	2	103	64.2	1422			1194.63
105006	381693	382951	3	107	63.7	1422	3	106	2039.89
105093	382951	382952	3	107	63.7	1422	3	106	2039.89
105094	381691	381692	3	107	63.7	1422	3	106	2039.89
105095	381691	382335	3	107	60	1265	4	136	2004.49
105096	382335	382952	3	107	60	1265	4	136	2004.49
105097	381703	381961	1	107	40.6	958			123.882
105098	381693	382775	2	107	60	1265			1878.22
105099	382775	382776	2	103	69	1513	3	86	1428.42
105100	382107	382775	2	103	69	1513	3	87	1128.44
105101	381994	382106	2	103	64.2	1422	14	515	2468.92
105102	382124	382797	2	103	65	1422	14	540	1694.4
105103	382124	382125	2	103	64.2	1422	14	515	2468.92
105104	381994	382125	2	103	65	1422	14	540	1694.4
105105	381757	382466	2	107	61.9	1422	7	318	492.276
105106	381756	381893	2	107	61.9	1422	8	322	587.382
105107	383008	383007	1	107	35	970	3	106	1438.16
105108	382005	383105	3	107	62.1	1335	4	136	458.767
105109	381693	383006	1	107	36.9	1000	4	136	458.767
105110	383007	381693	1	107	35	948	3	106	1448.98
105111	383006	382005	3	107	62.1	1335	4	136	458.767
105112	382526	382527	1	107	23.9	498			7.5
105113	382108	382526	1	107	23.8	498			35.4
105114	382109	382527	1	107	23.8	498			0
105115	382109	382590	1	107	23.9	498			0
105116	382108	382107	2	103	69	1513	3	87	1100.54
105117	382776	383010	2	103	69	1513	3	86	1428.42
105118	382528	382106	2	103	65	1422	3	86	471.88
105119	382592	382528	1	107	36.2	904			7.5
105120	382106	383009	2	103	64.2	1422	11	409	1581.77
105121	383010	383011	2	103	60	1250			964.037
105122	382106	382529	1	107	36.9	1000	3	106	887.151
105123	383010	382528	1	103	40.9	1015	3	86	464.38
105124	381608	382466	2	107	61.9	1422	8	322	587.382
105125	382466	382467	1	107	36.9	1000			41.4
105126	383009	382529	1	107	35	970			551.01
105127	381608	383009	2	103	65	1500	7	318	757.255
105128	381608	383012	3	103	69	1513	3	87	1094.54
105129	383012	382467	3	103	69	1513	3	87	1094.54
105130	383106	381608	1	103	27.7	595			37.9
105131	383105	383009	1	107	23.8	498	4	136	2
105132	382529	383008	1	107	35	970	3	106	1438.16
105133	383105	381608	3	107	62.1	1335			456.767
105134	383011	383012	1	103	38.8	1100			0
105135	383011	383106	2	103	60	1250			964.037
105136	383106	383009	2	103	60	1250			926.137
105137	382467	382108	3	103	69	1513	3	87	1135.94
105138	382527	382592	1	107	23.8	498			7.5
105139	382776	382109	1	107	23.9	498			0
105140	382109	382107	1	107	36.9	1000			27.9
105141	382526	382109	1	107	23.9	498			27.9
105142	381756	381757	2	107	61.9	1422	7	318	492.276
105143	381605	381703	1	107	40.6	958			123.882
105144	381607	382775	4	103	65.8	1513	3	86	2262.22
105145	381607	381961	1	107	36.2	904			296.678
105146	383851	383852	1	107	36.2	904			10.0023
105147	383600	383852	1	107	36.2	904			125.263
105148	383724	384054	2	107	38.5	818	1	64	626.01
105149	383851	566160	1	107	24.2	568	1	66	68.2566
105150	566163	383852	1	107	36.2	904			477.269
105151	383852	566162	1	107	23.8	498			125.263
105152	566161	566160	1	107	24.2	568	1	64	144.076
105153	566160	566164	1	107	24.2	568	1	66	68.2566
105154	384054	566166	1	107	24.2	568			481.934
105155	566167	384054	1	107	24.2	568	1	66	183.383
105156	384054	566161	1	107	23.9	498	1	64	144.076
105157	566163	566162	1	107	23.9	498	1	66	68.2566
105158	566162	566167	1	107	24.2	568	1	66	193.519
105159	566167	566166	1	107	24.2	568			10.1358
105160	566165	566164	1	107	24.2	568			492.07
105161	566166	566165	1	107	24.2	568			492.07
105162	566164	566163	1	107	36.2	904	1	66	545.526
105163	383836	383837	1	107	36.2	904			115.263
105164	383600	383837	1	107	36.3	904			487.272
105165	383603	383851	2	107	38.5	818	1	66	78.2589
105166	383449	384055	1	107	24.2	568	13	1097	183.912
105167	383449	383724	2	107	38.5	818	1	64	626.01
105168	383390	383812	2	107	37.4	751			79.015
105169	383390	384056	1	107	23.8	498	9	642	104.897
105170	383390	384055	1	107	23.9	498	13	1066	543.631
105171	383728	383730	1	107	23.9	498			0
105937	381593	381989	2	103	55	1200			1835.35
105939	382031	382035	2	107	38.5	818			24
105941	381972	382120	3	103	61.7	1500			1408.19
105942	381653	565945	4	107	45.8	999	9	946	1948.47
105943	382031	382464	3	107	45.8	906	7	1356	1261.99
105947	382215	382807	1	107	28.3	731			44.5
105948	382244	383089	1	107	36.3	904			0.9
105949	382823	382824	1	107	23.8	498			4.61538
105950	382898	382893	4	101	110	2150			3108.31
105951	382894	382899	4	101	103.5	1859			2269.36
105952	382958	382959	3	107	60	1265	4	503	2855.61
105953	382973	382974	2	107	46.7	975	2	98	583.123
105955	383271	565850	2	107	38.5	818	6	861	423.895
105956	383336	565869	3	107	57.9	1271			68.8336
105957	565853	565971	3	107	47.6	947			282.856
105958	565973	565969	3	107	46.8	900			310.617
105959	384155	384157	3	103	56.5	1349			425.912
105960	566019	566021	3	107	64.2	1420	1	176	1109.47
105983	382770	382772	4	101	99.2	1750			1623.37
105984	382773	382771	4	101	105.1	2150			3206.79
106553	381568	381628	4	107	42.8	893	4	503	811.583
106555	381989	382679	1	107	24.2	568			0
106558	382756	382757	2	108	45	1000			783.128
106559	382756	382761	4	101	110	2150			1486.23
106560	382762	382763	2	108	45	1000			2151.55
106561	382754	382763	4	101	110	2150			956.766
106564	382759	565829	3	107	40	800			3630.7
106565	382122	382679	1	107	24.2	568			0
106566	381706	383003	2	107	37.3	751			4.61538
106567	381706	383002	1	107	24.2	568			20
106626	382257	382349	2	107	60	1250			1909.78
106627	382349	382351	2	103	55	1271			1418.2
106628	382896	382898	4	101	110	2150			3108.31
106629	382899	382897	4	101	103.5	1859			2269.36
106630	382352	565949	2	103	55	1271			1801.86
106631	383165	383166	4	103	55	1271			3711.64
106632	382349	565949	4	103	55	1200			1909.78
106635	383087	383207	4	103	55	1271			3313.93
106636	381767	383207	4	103	55	1271			3711.64
106637	381767	383166	4	103	55	1271			3313.93
106638	382270	565949	4	103	55	1271			3313.93
106639	383036	383165	4	103	55	1271			3711.64
106640	381687	382270	4	103	55	1271			3313.93
106641	381687	383036	4	103	55	1271			3711.64
106642	382763	382896	4	101	110	2150			3108.31
106643	382897	382756	4	101	103.5	1859			2269.36
106644	382257	382256	2	107	68.5	1422	5	545	1372.93
106645	382255	382257	2	107	65.1	1353	4	503	959.876
106646	382253	383073	1	107	24.2	568			4.61538
106647	381771	383073	1	107	35	850			0
106648	382122	383358	2	103	55	1200			1835.35
106649	382257	382958	3	107	60	1265	4	503	2855.61
106650	381569	381570	3	107	40	800			708.112
106651	381569	382350	2	103	55	1271			1801.45
106652	382256	382352	2	103	55	1271			1801.86
106653	382351	382255	2	103	55	1271			1418.2
106654	383292	381570	2	107	40	800	5	545	98.6113
106655	382351	382352	1	103	37.5	957			0
106656	382822	383073	1	107	36.2	904			0
106657	381569	383292	3	103	55	1200	4	503	2588.93
106658	382822	383292	4	103	55	1271	5	545	2290.39
106659	382255	382256	2	103	55	1200			1396.07
106660	382255	382822	4	103	55	1271	5	545	2290.39
106661	381570	383358	1	107	36.3	904			29
106662	381570	381628	4	107	40	800	5	545	806.723
106663	382350	383358	2	103	55	1271			1801.45
106664	381770	382680	2	103	55	1200			1835.35
106665	381769	381771	1	107	35	850			0
106666	382674	382824	1	107	23.9	498			4.61538
106667	381771	383155	1	107	23.8	498			4.61538
106668	382253	382674	1	107	23.9	498			4.61538
106669	382253	383155	1	107	23.8	498			0
106670	382122	382680	2	103	55	1271			1830.45
106671	381769	381770	1	107	36.3	904			0
106672	381770	381989	2	103	55	1271			1830.45
106721	381484	382999	2	104	43.5	895			946.109
106722	382999	383002	1	104	28.4	636			4.61538
106723	383001	383015	2	104	39.7	801			16.6154
106724	381484	381485	2	104	43.5	895			790.297
106730	383000	383003	2	107	37.4	751			32
106731	383000	383001	2	107	37.3	751			16.6154
106746	381481	565829	3	104	48.7	1100			4083.24
106748	382439	382598	4	107	47.1	947			2661.52
106749	382754	382757	2	108	45	1000			666.606
106750	382758	382759	2	108	45	1000			1397.14
106751	382758	382755	2	108	45	1000			234.893
106752	382762	382761	2	108	45	1000			1720.56
106753	382764	382765	2	108	45	1000			1549.1
106754	382760	382764	3	107	45.8	999			2903.86
106755	382760	382765	2	108	45	1000			1179.38
106756	382772	382754	4	101	99.2	1750			1623.37
106757	382757	382758	4	108	45	1000			1632.03
106758	382765	382762	4	108	45	1000			2728.47
106759	382761	382773	4	101	105.1	2150			3206.79
106760	382759	382760	3	107	45.8	999			4083.24
106761	382755	382960	4	107	45.8	999			2017.62
106762	382755	382764	4	107	47.1	947			2661.52
106763	382598	382961	4	107	47.1	947			2661.52
106764	382960	382961	4	107	45.8	999			2017.62
106765	381568	382331	2	107	40	800	5	545	806.723
106766	382468	382929	4	107	41.2	915			2017.62
106767	381567	381652	2	107	40	800	7	643	1327.77
106768	382331	383319	2	107	40	800	5	545	806.723
106769	381567	383319	2	107	42.8	893	4	503	811.583
106770	381567	382974	2	107	47.9	947	5	235	217.059
106771	381766	382271	4	107	39.9	840			2017.62
106772	382599	383272	4	107	45.8	999			2017.62
106773	382439	382861	4	107	45.8	999			2017.62
106774	382599	382861	4	107	47.1	947			2661.52
106775	381766	383272	4	107	47.1	947			2661.52
106776	382271	382468	4	107	39.9	840			2017.62
106777	381651	382929	4	107	47.1	947			2661.52
106778	381653	381652	1	107	28.2	731	9	738	387.679
106779	381653	382436	4	107	42.9	947			1982.19
106780	381652	381651	1	107	30.8	798			436.472
106781	381652	382436	2	107	40	800	7	643	891.298
106782	381651	382440	4	107	45.8	999			2017.62
106783	382436	382440	4	107	42.9	947			2225.04
107039	381582	382522	3	107	61.9	1422	2	185	753.749
107047	381541	381882	1	107	24.2	568			11
107048	565981	565982	3	107	50	1000	2	149	690.437
107049	381545	383235	2	107	40	800	7	538	242.369
107050	382111	382112	1	107	36.2	904			0
107051	382199	382477	3	107	60	1349	1	117	744.193
107052	382035	382213	2	107	38.5	818			13.5
107053	382035	382215	1	107	28.2	731			44.5
107054	382037	382325	1	107	23.9	498			9
107055	381578	382111	2	103	55	1264	7	277	2202.71
107056	381599	382482	3	103	55.4	1349	12	1096	1532.46
107057	382010	382499	1	107	28.3	731			0
107058	381611	382480	3	107	55	1200	1	113	1125.42
107059	381840	382636	1	107	23.8	498	4	557	0
107060	382688	382900	2	103	55.4	1385	7	624	1079.9
107061	382563	382693	1	107	24.2	568	2	392	0
107062	382080	565837	1	107	33	787	2	297	0
107063	382848	565841	2	107	51.3	1121	8	775	373.878
107064	381638	382979	3	107	38.5	818	12	888	467.762
107065	381685	381686	3	107	42.8	893	3	293	294.943
107066	382904	382905	3	107	64.2	1420	4	547	1342.56
107067	382412	383005	2	107	42.8	893	3	295	335.429
107068	383145	565831	1	107	24.2	568			6
107069	381959	383135	1	107	28.3	731	5	872	9.22042
107070	565849	383247	1	107	36.2	904			0
107071	383245	565849	1	107	24.2	568			0
107072	382438	565849	2	107	38.5	818	3	575	70.534
107073	382874	565921	3	103	55	1270	5	532	1655.99
107074	382080	565964	2	107	38.5	818			23
107075	381577	381921	2	107	35	700			110.805
107076	381550	381716	1	107	28.2	731	10	1235	153.899
107077	381578	383234	2	107	51.3	1121	10	786	629.85
107078	381580	382242	3	107	46.9	997	3	214	1032.42
107079	381550	381905	1	107	33.1	787	14	1024	629.681
107080	381931	382665	1	107	30.8	798	1	67	24.9387
107081	382645	383028	1	107	23.8	498			0
107082	381922	382830	2	107	47.9	947	2	165	257.393
107083	382790	382791	2	107	47.9	947	1	40	188.059
107084	382569	382790	1	107	23.9	498			0
107085	381927	382657	2	103	55	1271			1828.64
107086	382953	382965	3	107	60	1265	12	1290	3042.26
107087	383028	383070	2	107	55.2	1194	4	195	6.43019
107088	382645	383031	1	107	23.8	498			0
107089	383080	382648	1	107	36.3	904			0
107090	565943	382904	2	107	64.2	1420	4	547	1342.56
107091	382904	565942	2	107	64.2	1420	4	555	1737.3
107092	381480	381563	1	107	39	963			0
107093	381562	382793	2	103	55	1200			1833.97
107094	382954	382959	3	107	63.7	1422	5	545	2765.28
107095	382661	383079	2	107	42.8	893			0
107096	382892	382890	4	101	110	2150			3108.31
107097	382891	382895	4	101	103.5	1859			2269.36
107098	382895	382894	4	101	103.5	1859			2269.36
107099	382953	382954	3	107	63.7	1422	13	1235	3283.47
107100	382893	382892	4	101	110	2150			3108.31
107101	381561	381701	2	103	55	1271			1835.07
107102	381509	383315	1	107	39	963			0
107103	381508	381940	2	103	55	1200			1835.35
107104	381745	382251	1	107	23.8	498			4.61538
107105	381745	382252	1	107	23.8	498			4.61538
107106	382251	382850	1	107	23.9	498			0
107107	382254	382486	1	107	23.8	498			4.61538
107108	382251	382486	2	107	37.4	751			4.61538
107109	382254	382823	1	107	23.9	498			4.61538
107110	381940	381942	2	103	55	1200			1835.35
107111	381579	381593	2	103	55	1200			1835.35
107112	381579	381942	2	103	55	1271			1830.45
107113	381508	381561	2	103	55	1271			1835.07
107114	381509	382252	1	107	23.9	498			4.61538
107115	381508	381509	1	107	25.6	531			4.61538
107116	381760	381932	2	103	55	1200			1833.97
107117	381480	383315	1	107	35	850			6
107118	381701	381932	2	103	55	1271			1835.07
107119	381760	382793	2	103	55	1271			1835.07
107120	381791	381938	2	103	55	1200			1844.27
107121	382489	382488	2	107	62.3	1354	4	195	0.430194
107122	382489	382646	1	107	23.8	498			6
107123	382246	382661	2	107	42.8	893			0
107124	382581	383030	1	107	39	963	4	195	6.43019
107125	382827	383079	2	107	37.4	751			0
107126	382826	382827	2	107	37.3	751			0
107127	383029	383031	1	107	33.1	787			0
107128	382488	382646	1	107	36.3	904			0
107129	383028	383029	2	107	50	1000	1	67	14.979
107130	382646	383029	1	107	23.8	498			6
107131	381955	383028	1	107	25.6	531	4	195	0.430194
107132	381955	382488	1	107	36.3	904			0
107133	381928	381938	2	103	55	1271			1828.64
107134	381562	382792	1	107	30.4	779	4	195	6.43019
107135	381563	382581	1	107	39	963	4	195	6.43019
107136	381563	382246	2	107	42.8	893			0
107137	381563	382792	1	107	28.2	731	1	67	8.97896
107138	381562	381928	2	103	55	1271			1828.64
107139	381562	381759	1	107	30.8	798	1	67	24.9387
107140	381759	381931	1	107	30.8	798	1	67	24.9387
107141	382245	382489	1	107	39	963	4	195	6.43019
107142	382658	383027	2	103	55	1200			1844.27
107143	382245	383080	1	107	36.3	904			0
107144	382245	383030	1	107	35	850	1	67	14.979
107145	381791	383027	2	103	55	1271			1828.64
107146	381792	382663	1	107	23.9	498			0
107147	381927	383016	2	103	55	1200			1844.27
107148	382658	383016	2	103	55	1271			1828.64
107149	381478	382330	2	107	42.8	893	1	67	12
107150	381542	381872	2	107	42.8	893			6
107151	381571	381641	3	107	51.3	1121	13	1610	395.675
107152	381908	381911	2	103	55	1200	1	31	2181.14
107153	381573	381575	2	107	42.8	893	2	114	12
107154	382428	382429	2	107	62.1	1335	20	2490	1507
107155	381761	382645	1	107	23.9	498			0
107156	382006	382956	3	107	60	1265	2	93	1985.18
107157	381541	382982	3	107	51.3	1121	3	406	415.364
107158	383034	383035	3	107	55.2	1194	3	206	5.12849
107159	382428	382964	3	107	63.7	1422	23	2263	2876.71
107160	382964	382965	3	107	63.7	1422	23	2263	2876.71
107161	382007	382428	3	107	63.7	1422	23	2263	2876.71
107162	382006	382007	3	107	63.7	1422	3	106	2036.77
107163	382008	382007	2	107	62.1	1335	20	2157	839.94
107164	382006	382008	1	107	36.9	1000			3.12041
107165	382100	382637	2	107	42.8	893	2	114	12
107166	381575	382100	2	107	42.8	893	2	114	12
107167	382330	382637	2	107	42.8	893	1	67	12
107168	381590	381681	3	107	38.5	818	10	806	559.561
107169	381715	381865	1	107	23.8	498	3	251	0
107170	381589	381869	2	107	42.8	893	3	251	37.7582
107171	381675	382778	3	107	51.3	1121	12	1394	433.433
107172	381674	565928	3	107	51.3	1121	3	406	392.221
107173	381695	383151	3	107	62.1	1335	20	2490	1510.12
107174	382955	382956	3	107	63.7	1422	3	106	2039.89
107175	381695	382429	2	107	62.1	1335	20	2157	839.94
107176	382784	383150	3	107	38.5	818	10	806	559.561
107177	383150	383151	1	107	36.9	1000	10	806	248.968
107178	381694	383151	3	107	62.1	1335	12	1394	610.287
107179	382172	382784	3	107	38.5	818	10	806	559.561
107180	381681	382172	3	107	38.5	818	10	806	559.561
107181	381694	382778	3	107	51.3	1121	12	1706	933.222
107182	381694	383150	3	107	38.5	818	8	784	710.637
107183	381864	381866	3	107	38.5	818	15	1520	157.137
107184	381590	381715	1	107	23.9	498	3	251	0
107185	381867	382783	3	107	38.5	818	11	1114	710.637
107186	381590	382085	3	107	38.5	818	11	1114	710.637
107187	382084	382170	3	107	38.5	818	11	908	559.561
107188	382085	382170	3	107	38.5	818	11	1114	710.637
107189	381867	382084	3	107	38.5	818	11	908	559.561
107190	381866	382783	3	107	38.5	818	11	908	559.561
107191	381602	381674	3	107	51.3	1121	3	406	392.221
107192	381864	382782	3	107	38.5	818	15	1294	787.301
107193	381602	381638	3	107	38.5	818	12	888	467.762
107194	381602	382782	3	107	38.5	818	15	1520	708.743
107195	381588	381675	3	107	51.3	1121	12	1394	433.433
107196	381478	381588	2	107	42.8	893	2	114	12
107197	381588	381868	2	107	42.8	893	3	330	23.1429
107198	381868	381869	2	107	42.8	893	3	330	23.1429
107199	381588	381641	3	107	51.3	1121	14	1890	910.079
107200	381587	381589	2	107	42.8	893	2	149	37.7582
107201	381878	382176	1	107	24.2	568			42.3297
107202	382981	383095	3	107	51.3	1121	3	573	257.497
107203	381589	381865	1	107	23.8	498	5	479	0
107204	381879	383096	3	107	51.3	1121	3	573	257.497
107205	381624	565928	3	107	51.3	1121	3	573	257.497
107206	381624	381625	3	107	51.3	1121	3	406	392.221
107207	381625	383096	3	107	51.3	1121	3	406	392.221
107208	381879	383095	3	107	51.3	1121	3	406	392.221
107209	381586	381587	2	107	42.8	893	2	149	37.7582
107210	381542	382174	2	107	42.8	893	2	149	37.7582
107211	381586	382174	2	107	42.8	893			23.1429
107212	381542	382176	1	107	24.2	568			29.1429
107213	381541	381878	1	107	24.2	568			33.7582
107214	381541	382981	3	107	51.3	1121	3	573	257.497
107215	381912	381918	2	103	55	1271			1724.45
107216	381991	382223	1	107	28.2	731	1	125	0.082914
107217	381953	381990	1	107	24.2	568			10.6154
107218	381947	381990	1	107	23.8	498			0
107219	382832	565846	1	107	36.2	904			0
107220	383071	383072	3	107	50	1000			13.5943
107221	381473	383072	2	107	51.3	1121	1	67	12
107222	381576	382832	2	107	50	1000	1	67	14.979
107223	382832	383070	2	107	50	1000	1	67	14.979
107224	381576	382218	1	107	23.9	498			0
107225	381475	382219	3	107	50	1000	1	67	14.979
107226	381576	382219	3	107	55.2	1194	4	195	6.43019
107227	381476	381990	2	107	38.5	818			10.6154
107228	381476	383072	3	107	55.2	1194	4	195	17.0456
107229	381474	381573	2	107	42.8	893	2	114	12
107230	381945	382224	1	107	23.9	498			0
107231	382540	383032	3	107	50	1000			13.5943
107232	381474	382220	2	107	38.5	818	1	67	12
107233	381944	382643	1	107	23.9	498			0
107234	381473	383071	1	107	33	787			0
107235	383071	565931	1	107	24.2	568	2	114	6
107236	565933	565932	1	107	24.2	568			6
107237	565930	565934	3	107	55.2	1194	2	81	5.04558
107238	382220	565932	2	107	38.5	818	1	67	12
107239	565931	565932	2	107	38.5	818	2	114	6
107240	381473	565931	2	107	38.5	818			0
107241	381947	382643	1	107	23.9	498			0
107242	383071	565933	3	107	55.2	1194	2	81	11.0456
107243	565930	565933	3	107	50	1000			13.5943
107244	381944	381945	1	107	23.8	498			0
107245	383032	565934	3	107	50	1000			13.5943
107246	382223	382224	1	107	23.8	498			0
107247	381471	382540	3	107	50	1000			13.5943
107248	381471	382223	1	107	28.3	731	1	145	0.107089
107249	381471	382523	1	107	28.2	731			0
107250	381471	383034	3	107	55.2	1194	3	206	5.12849
107251	381636	382090	2	103	55	1200			1844.27
107252	381559	381953	2	107	38.5	818			10.6154
107253	382939	565846	1	107	36.2	904			0
107254	382648	565845	1	107	23.8	498			0
107255	565845	565846	1	107	23.8	498			0
107256	382648	382939	1	107	36.3	904			0
107257	381637	382090	2	103	55	1271			1828.64
107258	381637	382657	2	103	55	1200			1844.27
107259	381559	381577	2	107	38.5	818			10.6154
107260	381577	381923	2	103	55	1200			1844.27
107261	381636	381923	2	103	55	1271			1828.64
107262	381577	381912	2	103	55	1271			1724.45
107263	381991	382470	1	107	28.3	731	1	145	0.107089
107264	381918	382829	2	103	55	1271			1724.45
107265	381635	382469	2	103	55	1200	1	31	2181.14
107266	381472	382470	1	107	28.2	731	1	125	0.082914
107267	381472	382469	2	103	55	1271	1	40	1981.76
107268	381472	382829	2	103	55	1200			1601.87
107269	381472	382830	2	107	47.9	947	2	176	579.384
107270	381635	381911	2	103	55	1271	1	40	1981.76
107271	381660	381859	2	103	55	1271	3	87	1738.06
107272	383230	381584	2	107	51.3	1121			13.5714
107273	381640	381870	3	107	51.3	1121	13	1745	295.044
107274	382322	382441	2	107	50	1004	3	406	482.707
107275	381537	381583	3	107	55.2	1194	2	81	646.247
107276	382322	383227	2	107	51.3	1121			13.5714
107277	381601	382079	3	107	51.3	1121	14	1890	910.079
107278	381585	383099	3	107	50	1000	1	145	13.7014
107279	381571	381704	3	107	51.3	1121	14	1890	910.079
107280	381601	381704	3	107	51.3	1121	13	1610	395.675
107281	383035	383099	3	107	55.2	1194	3	206	5.12849
107282	381585	382079	3	107	51.3	1121	13	1610	395.675
107283	381537	382984	3	107	50	1000			275.193
107284	381585	381640	3	107	51.3	1121	13	1745	295.044
107285	381585	382984	3	107	55.2	1194	2	81	646.247
107286	381871	381872	1	107	28.3	731	2	149	16
107287	381873	382582	3	107	51.3	1121	3	406	415.364
107288	381714	382983	3	107	50	1000	2	149	291.193
107289	381873	382982	3	107	51.3	1121	3	573	290.255
107290	381583	381871	1	107	28.3	731	2	149	16
107291	381583	382983	3	107	55.2	1194	2	81	652.247
107292	381584	382582	3	107	51.3	1121	3	573	290.255
107293	381639	381714	3	107	50	1000	2	149	291.193
107294	381584	565982	3	107	55.2	1194	2	81	897.11
107295	381584	381639	3	107	50	1000	2	149	291.193
107296	381584	382322	2	107	50	1004	3	406	496.278
107297	381550	381908	2	103	55	1200	1	31	2181.14
107298	381550	381870	3	107	51.3	1121	12	1485	160.268
107299	381550	381660	2	103	55	1271	3	87	1727.77
107300	381859	382113	2	103	55	1271	3	87	1738.06
107301	383210	383213	2	107	37.4	751			0
107302	383227	383228	2	107	51.3	1121			13.5714
107303	383228	383230	2	107	51.3	1121			13.5714
107304	381859	383212	2	107	37.4	751			0
107305	383213	383212	2	107	37.4	751			0
107306	383210	382113	1	107	36.3	904			0
107307	382112	383211	2	107	37.3	751			0
107308	383211	383210	2	107	57.9	1271			0
107309	381578	382113	2	103	55	1264	4	132	1869.32
107310	381578	382441	2	107	50	1000	3	573	203.217
107311	381578	382112	1	107	36.3	904			0
107312	381565	382973	2	107	46.7	975	2	98	560.123
107313	565945	565943	4	107	64.2	1420	9	946	3112.73
107314	565944	565945	5	107	42.9	947	11	1032	4143.96
107315	382659	382671	2	107	47.9	947	1	31	534.838
107316	381566	382087	1	107	31.6	775	4	195	5.65319
107317	381565	382671	2	107	47.9	947	1	40	188.059
107318	381564	382665	1	107	31.6	775	4	195	5.65319
107319	381564	382087	1	107	30.8	798	1	67	24.9387
107320	381565	381566	1	107	31.6	775	4	195	5.65319
107321	382659	382790	2	107	47.9	947	1	40	188.059
107322	565943	565941	3	107	45.8	999	5	399	1770.17
107323	565941	565942	3	107	40	800	7	477	2406.65
107324	565942	565944	4	107	42.9	947	11	1032	4143.96
107325	381581	565941	3	107	40	800	7	477	2406.65
107326	381580	381581	2	107	42.8	893	6	364	918.131
107327	381580	382437	3	107	42.8	893			172.081
107328	381582	382437	3	107	55	1200	1	113	1326.44
107329	381581	382437	3	107	45.8	999	5	399	1770.17
107330	381582	381580	1	107	28.2	731			6
107331	381750	382432	2	107	51.3	1121	13	1083	681.657
107332	381554	382237	2	107	35	700	1	145	160.465
107333	381557	382509	2	107	42.8	893			12.6154
107334	381669	382517	3	107	42.8	893	16	1583	713.688
107335	381556	382849	1	107	33.1	787	6	775	270.596
107336	381479	381676	2	107	43.1	867	2	165	506.415
107337	381479	382076	2	107	42.8	893			4.61538
107338	382063	382791	2	107	47.9	947	1	31	534.838
107339	381676	381916	2	107	47.9	947	2	165	257.393
107340	382791	382971	1	107	23.8	498			0
107341	381676	381915	2	107	38.5	818			249.021
107342	381924	382653	1	107	23.8	498			0
107343	381915	381921	2	107	38.5	818			249.021
107344	381916	381922	2	107	47.9	947	2	165	257.393
107345	381765	381790	1	107	23.8	498			0
107346	381768	382571	1	107	23.8	498			0
107347	381790	382063	1	107	23.8	498			0
107348	381560	382235	2	107	38.5	818	1	125	323.47
107349	381768	382569	1	107	23.8	498			0
107350	381768	382971	1	107	23.8	498			0
107351	381479	382063	2	107	47.9	947	1	31	534.838
107352	381479	382235	2	107	35	700	1	145	160.465
107353	381764	382571	1	107	23.9	498			0
107354	381764	381765	1	107	23.8	498			0
107355	381554	381560	2	107	38.5	818	1	125	323.47
107356	381560	381790	2	107	37.4	751			0
107357	382076	382509	2	107	42.8	893			4.61538
107358	381862	382179	1	107	33	787	6	668	284.25
107359	381863	383040	2	107	51.3	1121	14	1704	855.025
107360	381862	381907	1	107	33.1	787	6	775	257.981
107361	381905	381907	1	107	33	787	6	668	284.25
107362	381716	383039	2	107	42.8	893	10	1235	153.899
107363	383039	383040	1	107	33.1	787	4	639	0
107364	381549	383040	2	107	51.3	1121	13	1001	681.657
107365	383040	383235	1	107	28.3	731	3	289	111.416
107366	383235	383234	1	107	33	787			45.3762
107367	381549	383235	2	107	42.8	893	6	596	225.886
107368	381549	383039	2	107	40	800	8	975	201.482
107369	383234	383039	1	107	28.2	731			10
107370	381549	383234	2	107	51.3	1121	7	763	605.326
107371	381558	382182	1	107	33.1	787	6	775	257.981
107372	381558	382505	2	107	42.8	893			12.6154
107373	382181	382182	1	107	33.1	787	6	668	284.25
107374	382178	382179	1	107	33	787			0
107375	382179	382180	1	107	33	787			0
107376	382179	382181	1	107	33.1	787	6	668	284.25
107377	382178	382180	1	107	23.8	498			0
107378	381557	382505	2	107	42.8	893			12.6154
107379	381558	382849	1	107	33	787	6	668	296.865
107380	381712	382586	2	107	51.3	1121	17	1640	681.657
107381	381530	382913	2	107	51.3	1121	14	1704	855.025
107382	381863	382913	2	107	51.3	1121	17	1640	681.657
107383	381530	381712	2	107	51.3	1121	17	1640	681.657
107384	381750	382586	2	107	51.3	1121	10	1055	855.025
107385	381840	382586	1	107	23.8	498	4	649	0
107386	381670	381683	3	107	42.8	893	3	214	1145.98
107387	382078	382515	1	107	23.9	498	1	98	249.21
107388	382480	382243	1	107	24.2	568			12
107389	382518	382547	1	107	24.2	568	11	1324	270.839
107390	382240	382241	1	107	24.2	568	2	418	535.169
107391	381525	382516	2	107	38.5	818	1	145	12.788
107392	382480	383247	3	107	55	1200	1	113	1113.42
107393	381525	382238	2	107	38.5	818	1	125	323.47
107394	381773	382095	3	107	42.8	893	6	364	1090.21
107395	382237	382238	2	107	35	700	1	145	160.465
107396	381774	382095	3	107	46.9	997	3	214	1032.42
107397	381774	382242	3	107	42.8	893	6	364	1090.21
107398	381682	381773	3	107	42.8	893	6	364	1090.21
107399	381525	381682	3	107	42.8	893	6	364	1090.21
107400	381525	381670	3	107	42.8	893	3	214	1145.98
107401	382078	382239	3	107	42.8	893	2	116	896.773
107402	381683	382078	3	107	42.8	893	3	214	1145.98
107403	382520	382517	1	107	28.2	731	11	1472	221.228
107404	382518	382520	1	107	23.8	498	11	1472	221.228
107405	382517	382519	3	107	42.8	893	16	1583	934.916
107406	382239	382519	3	107	42.8	893	2	116	896.773
107407	382519	382520	1	107	23.8	498	11	1324	270.839
107408	382240	382516	2	107	38.5	818	1	125	111.559
107409	382521	382522	1	107	36.2	904			6
107410	382522	383245	3	107	61.9	1422	2	185	753.749
107411	382240	382243	2	107	38.5	818	3	575	312.348
107412	382438	382521	2	107	38.5	818	3	543	634.727
107413	382438	383245	3	107	55	1200	1	113	1326.44
107414	382243	382521	2	107	38.5	818	3	575	312.348
107415	382438	383247	3	107	61.9	1422	2	185	756.873
107416	382241	382548	1	107	23.9	498	2	418	529.169
107417	382515	382548	1	107	23.9	498	1	98	249.21
107418	382547	382548	1	107	23.8	498	3	535	626.653
107419	382241	565831	1	107	23.8	498			6
107420	381685	381690	2	107	42.8	893	5	607	242.491
107421	381690	382561	2	107	42.8	893	8	819	798.838
107422	381842	382434	2	107	51.3	1121	8	927	329.718
107423	382562	381690	2	107	42.8	893	9	607	586.311
107424	381527	381556	1	107	33	787	6	775	270.596
107425	381527	381690	3	107	42.8	893	11	1112	1087.78
107426	381526	381684	3	107	42.8	893	13	1588	1072.92
107427	381526	381669	3	107	42.8	893	16	1583	840.205
107428	381527	381684	3	107	42.8	893	16	1583	840.205
107429	382431	382432	1	107	33	787			11
107430	382186	382092	2	107	42.8	893	2	392	6
107431	382431	383102	2	107	42.8	893			0
107432	381528	382434	2	107	51.3	1121	6	645	260.756
107433	381995	382562	2	107	42.8	893	9	607	586.311
107434	383103	381995	1	107	23.9	498	4	297	6
107435	383103	381528	2	107	42.8	893	2	392	679.717
107436	382561	382562	1	107	28.2	731			0
107437	382433	565832	1	107	33	787	2	130	113.121
107438	382433	383103	2	107	42.8	893	6	689	685.717
107439	382561	382433	2	107	42.8	893	8	819	798.838
107440	565832	382434	1	107	33	787	2	130	113.121
107441	381528	381995	2	107	51.3	1121	8	927	1009.44
107442	383102	381528	1	107	23.8	498			0
107443	381995	382432	2	107	51.3	1121	10	1055	844.025
107444	383102	381995	2	107	42.8	893			0
107445	381528	382186	2	107	42.8	893	2	392	6
107446	382092	382563	2	107	42.8	893	2	392	6
107447	382564	382091	2	107	42.8	893			11
107448	382091	382092	1	107	28.3	731			0
107449	382091	382431	2	107	42.8	893			11
107450	381685	382564	2	107	42.8	893			11
107451	382563	381685	2	107	42.8	893	1	223	6
107452	382341	383298	2	107	51.3	1121	8	775	373.878
107453	381842	382341	2	107	51.3	1121	8	775	373.878
107454	382190	382848	2	107	51.3	1121	8	775	373.878
107455	382190	383298	2	107	51.3	1121	8	927	329.718
107456	382110	382584	3	107	61.9	1422	7	416	1288.56
107457	381848	381849	1	107	25.3	645	3	131	159.566
107458	381754	381855	1	107	24.2	568	2	111	717.02
107459	383084	565822	3	107	40	816	11	1189	1228.7
107460	383380	383391	1	107	24.2	568	18	1384	442.801
107462	383462	383636	2	103	55	1264	8	730	1663.81
107463	383383	383989	3	107	40	816			993.852
107464	384192	384205	3	103	69	1513			2184.67
107466	381546	381547	1	107	35.5	838			26
107467	381604	381894	1	107	24.2	568	10	693	1
107468	381883	381887	1	107	24.2	568			10.6667
107469	381540	382168	1	107	36.3	904	10	466	261.724
107470	381895	381896	1	107	36.3	904	2	102	199.666
107471	383043	383044	1	107	36.3	904			1.29646
107472	383044	383041	1	107	24.2	568			1.29646
107473	381606	383044	2	103	55	1271	1	35	1362.51
107474	383233	383282	3	107	41.2	915	9	554	264.605
107475	383473	383637	2	107	42.8	893	4	455	104.106
107476	381654	381657	1	107	36.3	904	5	309	0
107477	381658	381654	1	107	24.2	568	1	44	36.6429
107478	381552	381654	3	107	38.5	818	11	903	317.542
107479	381901	382317	1	107	24.2	568			10.6667
107480	381657	565826	1	107	36.2	904	6	333	181.643
107481	381553	381909	1	107	23.8	498			6
107482	383111	383112	3	107	41.2	915	13	660	543.693
107483	381540	383282	1	107	23.9	498			0
107484	381910	382980	3	107	38.5	818	12	947	524.928
107485	381553	382979	3	107	38.5	818	12	947	523.928
107486	381553	382980	3	107	38.5	818	12	888	473.762
107487	382089	382321	3	107	38.5	818	12	947	524.928
107488	381910	382321	3	107	38.5	818	12	888	473.762
107489	381543	382089	3	107	38.5	818	12	947	524.928
107490	381543	381654	3	107	38.5	818	12	888	473.762
107491	381604	381888	1	107	24.2	568			29.5
107492	381655	381710	1	107	24.2	568	10	693	40.1667
107493	381656	382595	1	107	40.6	958			111.525
107494	381634	381658	2	107	61.9	1422	8	322	604.482
107495	381659	381711	2	107	61.9	1422	8	322	599.382
107496	381634	381711	2	107	61.9	1422	7	318	501.876
107497	381552	381657	1	107	36.2	904	6	333	181.643
107498	381552	381982	3	107	61.9	1422	6	223	361.384
107499	381982	381655	1	107	24.2	568	2	56	1
107500	381552	381655	1	107	24.2	568	8	637	39.1667
107501	381552	381656	2	107	64.8	1347			111.525
107502	381656	381658	1	107	36.3	904			317.487
107503	381552	381658	2	107	61.9	1422	7	318	480.21
107504	381655	381656	1	107	36.3	904			29.1667
107505	381889	381982	3	107	61.9	1422	11	569	214.25
107506	381657	381982	1	107	36.2	904	9	438	80.1941
107507	381889	383111	3	107	39.9	840	13	660	543.693
107508	381604	381901	1	107	24.2	568			10.6667
107509	381604	381710	1	107	24.2	568	11	850	35.1667
107510	565825	565826	1	107	40.6	958	8	323	130.956
107511	381539	381881	1	107	24.2	568			11
107512	381539	381713	1	107	24.2	568			0
107513	381538	382166	1	107	23.9	498			11
107514	381909	382166	1	107	23.9	498			6
107515	381538	381881	1	107	23.8	498			6
107516	381539	381882	1	107	24.2	568			6
107517	381540	381713	1	107	24.2	568			0
107518	381540	565825	1	107	40.6	958	8	323	130.956
107519	381890	382317	1	107	24.2	568			9.66667
107520	383112	383282	3	107	39.9	840	13	660	543.693
107521	381883	381884	1	107	24.2	568			9.66667
107522	381884	381890	1	107	24.2	568			9.66667
107523	381603	381979	2	107	38.5	818	13	952	200.666
107524	381898	381902	2	107	57.9	1271	2	79	122.143
107525	381603	382777	4	103	65.8	1513	3	86	2503.9
107526	382426	383431	3	103	69	1513			2288.24
107527	383470	383985	1	107	23.8	498	5	581	23.3333
107528	382886	381708	1	107	24.2	568	2	79	26
107529	381551	382886	1	107	36.3	904	2	102	199.666
107530	382887	382886	1	107	36.3	904			0
107531	381551	382887	1	107	24.2	568	11	850	1
107532	381894	382887	1	107	24.2	568	10	693	1
107533	381551	381708	2	107	38.5	818	10	693	97.1426
107534	381708	381979	2	107	38.5	818	12	772	123.143
107535	381902	382886	2	107	57.9	1271	2	79	122.143
107536	382426	382425	1	107	24.2	568			0
107537	382426	382781	3	103	65.8	1513			2315.2
107538	383471	383638	2	107	38.5	818	13	803	419.468
107539	383638	383640	1	107	27.7	620	5	340	25
107540	383380	383985	1	107	23.9	498	4	455	10
107541	382004	383471	2	107	35	722	13	803	994.942
107542	382424	381603	2	107	38.5	818	14	982	563.471
107543	382425	382004	2	107	35	722	13	803	994.942
107544	383640	382424	1	107	24.2	568	5	340	600.474
107545	383471	383640	1	107	21.6	501			575.474
107546	381603	382425	2	107	35	722	13	803	994.942
107547	381603	382781	3	103	69	1513			2288.24
107548	383380	383638	1	107	27.7	620	5	340	25
107549	381898	382990	2	107	57.9	1271	2	102	199.666
107550	381895	382990	1	107	36.3	904	2	79	122.143
107551	383431	383526	3	103	69	1513			2186.14
107552	383431	383473	2	107	42.8	893	4	455	104.106
107553	383431	383470	1	107	23.9	498	5	581	23.3333
107554	383629	383630	1	107	36.9	1000			4.5303
107555	383473	383629	2	107	42.8	893	5	581	232.374
107556	383474	383630	3	103	69	1513			2180.14
107557	383629	383474	2	107	42.8	893	5	581	227.844
107558	383474	383526	3	103	65.8	1513	5	581	2330.53
107559	383630	384192	3	103	69	1513			2184.67
107560	381856	381885	1	107	24.2	568	4	254	36.9631
107561	381854	382977	2	103	55	1264	1	35	2152.57
107562	381591	382082	1	107	36.2	904	10	466	59.1429
107563	383110	383231	3	107	39.8	840	7	449	674.848
107564	381591	383232	3	107	40.2	800			758.011
107565	381591	382168	1	107	40.6	958	8	323	130.956
107566	382169	382749	1	107	23.8	498			0
107567	382168	382169	1	107	23.8	498			0
107568	382749	565981	3	107	50	1000	2	149	690.437
107569	381591	382749	3	107	50	1000	2	149	690.437
107570	381887	381900	1	107	24.2	568			10.6667
107571	382808	382809	1	107	33.1	787	4	254	2.32734
107572	382809	383225	1	107	33	787	4	254	2.32734
107574	383232	383231	1	107	25.6	531			191.531
107575	383225	383238	3	107	38	801	7	416	1023.09
107576	383233	383232	1	107	23.8	498			0
107577	383233	383237	3	107	39.9	840	9	527	463.612
107578	383225	383236	3	107	35	700	2	149	419.57
107579	383225	383237	3	107	39.9	840	9	554	264.605
107580	383232	383236	3	107	39.1	800			566.48
107581	383231	383238	3	107	39.8	840	7	449	674.848
107582	381546	381885	1	107	24.2	568	2	111	25.6667
107583	381546	382808	1	107	33.1	787	4	254	2.32734
107584	381546	381900	1	107	24.2	568			9.66667
107585	382081	382082	1	107	36.3	904	6	242	60.1429
107586	381857	382471	2	103	55	1264	1	46	1984.49
107587	381536	382111	2	103	55	1264	11	512	2033.64
107588	382471	382472	1	107	36.3	904	6	242	60.1429
107589	382472	381536	1	107	36.3	904	10	466	59.1429
107590	382081	382472	1	107	36.3	904	10	466	59.1429
107591	381536	382471	2	103	55	1264	7	277	2202.71
107592	381854	381857	2	103	55	1264	1	46	1984.49
107593	381753	381844	2	103	55	1271	1	35	2109.89
107594	381752	381753	1	107	23.9	498			0
107595	382911	382907	1	107	36.2	904			0
107596	382818	382976	1	107	36.2	904			0
107597	382910	382911	2	107	60.4	1354	7	416	1214.62
107598	383042	383043	1	107	24.2	568			425.266
107599	381606	383043	1	107	24.2	568	2	111	291.754
107600	382135	382910	1	107	36.2	904			0
107601	382135	382819	1	107	23.8	498			0
107602	381752	382907	1	107	23.9	498			0
107603	382910	382909	1	107	36.2	904			0
107604	382910	383110	3	107	61.7	1422	7	449	674.848
107605	382907	382135	1	107	36.2	904			0
107606	382909	382818	1	107	36.2	904			0
107607	381752	382819	1	107	23.8	498			0
107608	381844	383042	2	103	55	1271	1	35	2109.89
107609	383041	383042	1	107	36.2	904			25.6667
107610	381606	383041	1	107	24.2	568	4	254	35.6667
107611	381856	383041	1	107	24.2	568	2	111	25.6667
107612	381606	383042	2	103	55	1264	1	46	1740.1
107613	381753	382975	2	103	55	1264	1	46	1765.77
107614	382110	382978	3	107	59.8	1422	7	449	924.826
107615	382975	382976	1	107	35	850			95.5555
107616	381544	382975	2	103	55	1271	1	35	2076.5
107617	381544	382976	2	107	61.9	1422	7	449	579.293
107618	382978	382975	1	107	36.3	904			33.3942
107619	382976	382977	1	107	36.3	904			0
107620	382911	382976	2	107	60.4	1354	7	416	1214.62
107621	381544	382977	2	103	55	1264	1	46	1984.49
107622	382977	382978	1	107	36.2	904			398.024
107623	381544	382978	3	107	61.9	1422	7	416	890.533
107624	381754	381851	1	107	24.2	568	4	254	283.597
107625	381851	383043	1	107	24.2	568	4	254	283.597
107626	381751	382133	2	103	55	1264	2	116	1675.88
107627	382851	565842	2	107	57.9	1271	2	79	96.1426
107628	383902	383169	2	103	55	1264	2	116	1675.88
107629	383381	383382	1	107	28.3	731	11	1189	234.844
107630	381547	381896	1	107	36.3	904	2	79	122.143
107631	381547	565842	2	107	62.3	1354	2	102	183.635
107632	383382	383902	2	103	55	1264	2	116	1669.21
107633	383636	383637	1	107	28.3	731			0
107634	383382	383637	2	107	42.8	893	5	581	233.707
107635	383382	383636	2	103	55	1271	8	695	1403.34
107636	381535	383044	2	103	55	1264	1	46	1463.11
107637	381797	381849	1	107	28.2	731	3	172	406.4
107638	381797	381853	1	107	25.3	645	3	131	159.566
107639	381548	383046	1	107	28.3	731	3	172	406.4
107640	383045	383048	2	103	55	1271	1	35	1362.51
107641	382851	383047	2	107	62.3	1354	2	102	183.635
107642	381548	383047	2	107	57.9	1271	2	79	96.1426
107643	381548	383048	2	103	55	1264	1	46	1463.11
107644	381548	382133	2	103	55	1271	2	87	1415.94
107645	381535	383045	2	103	55	1271	1	35	1362.51
107646	381853	383046	1	107	25.3	645	3	131	159.566
107647	383375	382937	3	107	41.7	816	10	1069	905.581
107648	383381	383427	1	107	28.3	731	10	1069	100.706
107649	381850	383169	2	103	55	1271	2	87	1415.94
107650	381751	381850	2	103	55	1271	2	87	1415.94
107651	382937	565822	3	107	41.7	816	10	1069	905.581
107652	383375	383377	3	107	40	816			993.852
107653	383377	383383	3	107	40	816			993.852
107654	383375	383428	1	107	28.2	731	11	1189	234.844
107655	383427	383428	1	107	28.3	731	10	1069	100.706
107657	384095	384187	2	107	44.1	892			42.0571
107658	384037	384193	3	107	43.1	892	8	695	1342.59
107659	384099	384194	3	103	55	1200			3303.1
107660	383524	384201	2	107	38.5	818			263.845
107661	383460	383472	2	107	37.3	751			21.9337
107663	383468	383615	2	107	37.3	751			82.3011
107664	383447	383466	1	107	24.2	568			20
107665	383389	383530	1	107	24.2	568	5	318	106.117
107666	383734	384149	3	107	43.1	892	8	695	1342.59
107667	383469	383727	1	107	24.2	568	5	318	43.3691
107668	383447	383469	1	107	24.2	568			0
107669	383389	383528	2	107	37.4	751			67.5809
107670	383459	383727	1	107	24.2	568			0
107671	383986	384143	1	107	24.2	568	5	318	49.3691
107672	383391	383986	1	107	24.2	568	5	318	49.3691
107673	383469	384143	1	107	27.7	620	5	340	35
107674	383459	383528	2	107	37.3	751			80.015
107675	383459	383919	1	107	23.8	498			0
107676	383389	383615	2	107	37.3	751			11.9336
107677	383389	383727	1	107	27.7	620	5	340	39
107678	383527	383529	2	107	38.5	818	13	1013	1008.01
107679	383527	383599	2	107	43.1	892			606.086
107680	383530	383732	1	107	24.2	568	5	318	106.117
107681	383527	383732	1	107	27.7	620	5	340	32.2798
107682	383527	384191	3	107	44.1	892	8	730	615.079
107683	384149	384191	3	107	43.1	892	8	695	1342.59
107684	383599	384187	2	107	43.1	892			606.086
107685	383460	383468	2	107	37.3	751			72.3011
107686	383458	383468	1	107	23.8	498			20
107687	383466	383467	1	107	24.2	568			20
107688	383458	383467	1	107	23.8	498			0
107689	384044	384202	3	107	43.1	892	8	695	1342.59
107691	383734	384202	3	107	44.1	892	8	730	615.079
107692	384044	384193	3	107	44.1	892	8	730	615.079
107693	383601	384094	2	107	43.1	892			606.086
107694	383601	384095	2	107	44.1	892			42.0571
107700	383433	383432	1	107	36.9	1000			0.082313
107701	383770	383772	2	107	47.2	951			178.015
107702	383432	383861	3	107	66.5	1422			943.987
107703	384039	384040	1	107	24.2	568			0
107704	383432	384100	1	107	35	850			370.262
107705	384040	384107	2	107	38.5	818			8.4
107706	384007	384100	3	103	55	1226			3268.6
107707	384045	566115	2	107	41.8	892	8	695	1267.1
107708	383406	383543	2	103	55	1271	8	695	1407.34
107709	384206	384480	4	103	69	1513	8	730	1302.69
107710	384040	384045	2	107	37.3	751			21.5865
107711	383472	384206	3	103	44.4	849	8	730	375.647
107712	383472	384207	3	103	65.8	1513			2096.68
107713	384205	384206	2	103	69	1513			927.041
107714	384205	384207	3	103	70	1549			1257.63
107715	384203	384204	3	107	43.1	892	8	730	813.208
107716	383472	384204	3	107	41.8	892	8	695	1275.5
107717	384045	384203	3	107	43.1	892	8	730	813.208
107718	383406	383462	2	103	55	1264	8	730	1667.81
107719	383378	383434	3	103	55	1264			2766.02
107720	383434	383690	1	103	35	971			657.671
107721	383690	384481	4	103	65.8	1513	8	695	1727.37
107722	384480	384481	4	103	69	1513	8	730	1302.69
107723	383378	383861	3	107	66.5	1422			761.341
107724	383433	383631	2	103	55	1271	8	695	1407.26
107725	383433	383543	2	103	55	1264	8	730	1667.81
107726	383378	383690	4	103	69	1513	8	695	1069.69
107727	383690	566078	1	103	37.5	957	8	730	169.483
107728	383378	566078	2	103	55	1264			1498.33
107730	383631	566078	2	103	55	1271	8	695	1407.26
107731	383434	384100	3	103	55	1264			2766.02
107732	384038	384039	3	107	39.5	797			757.438
107733	383642	384194	3	103	55	1200			2487.46
107734	384037	566081	3	107	38.5	818			681.948
107735	384039	384156	3	107	39.5	797			757.438
107736	384037	384156	3	107	37.5	748			87.3024
107737	384037	566115	2	107	43.1	892	8	730	791.622
107738	384043	384201	2	107	38.5	818			681.948
107739	384043	566081	3	107	38.5	818			263.845
107740	383642	384038	3	107	39.5	797			779.024
107741	384038	384107	2	107	38.5	818			21.5865
107742	383642	384007	3	103	55	1226			3268.6
107743	383376	383658	3	107	64.9	1422			1314.25
107744	383376	383770	2	107	47.2	951			178.015
107745	383376	384008	3	107	41.7	816			804.875
107746	383379	383432	3	107	64.9	1422			1314.25
107747	383379	383388	3	107	66.5	1422			761.423
107748	383388	383658	3	107	66.5	1422			761.423
107749	383989	384008	3	107	40	816			993.852
107750	383768	383769	2	107	47.2	951			541.863
107751	383769	383772	2	107	47.2	951			541.863
107752	383386	383524	1	107	38.4	935			148.234
107753	383524	383898	1	107	36.2	904			0
107755	383524	384154	1	107	38.4	935			830.181
107761	383675	384099	3	103	55	1200			3303.1
107763	383386	383675	3	103	55	1200			3303.1
107767	381667	381668	3	103	55.4	1385	12	1142	1232.71
107769	381511	381838	2	107	42.8	893			36.7209
107770	381512	381749	1	107	28.3	731			0
107771	382551	382916	2	107	57.9	1271			0
107772	381777	382853	2	107	55	1200	8	896	1130.17
107773	381511	382635	3	107	42.8	893	4	384	218.354
107774	381600	382707	1	107	28.2	731			0
107775	382752	382753	2	107	45.2	938	11	1041	621.458
107776	381845	382752	1	107	23.9	498			0
107777	381843	382753	1	107	28.3	731	11	797	250.382
107778	381529	382183	1	107	28.3	731	4	557	0
107779	381642	382585	3	107	42.8	893	2	170	85.0219
107780	382866	382868	2	107	59	1422	6	549	394.748
107781	382873	382866	1	107	37	1011	6	549	394.748
107782	382868	382872	1	107	38.8	1011	4	223	428.256
107783	381960	382868	2	107	55	1200	9	787	1221.37
107784	381545	381592	3	107	61.9	1422	10	759	1515.32
107785	381512	381520	2	107	42.8	893			0
107786	382503	382914	3	107	42.8	893	4	384	237.763
107787	381545	382751	1	107	29.8	768	9	930	621.458
107788	382584	382834	3	107	61.9	1422	7	416	1288.56
107789	382750	382751	2	107	42.8	893	9	654	255.692
107790	381852	381855	1	107	25.5	596	4	254	0
107791	381852	382750	1	107	24.2	568	2	111	5.30973
107792	382753	382750	2	107	40.6	859	11	797	250.382
107793	381545	382834	3	107	59.8	1422	7	449	924.826
107794	382751	382752	2	107	39.4	789	14	1331	719.081
107795	381529	382817	1	107	28.2	731			0
107796	381529	383081	1	107	28.2	731	4	649	0
107797	383081	565956	1	107	23.9	498	4	649	0
107798	382636	565956	1	107	23.8	498	4	557	0
107799	381511	381520	2	107	51.3	1121			0
107800	381520	382817	1	107	28.3	731			0
107801	382914	383126	3	107	42.8	893	4	384	237.763
107802	381511	383126	3	107	42.8	893	3	293	201.554
107803	381513	381834	3	107	55	1200	13	1122	1520.05
107804	381513	382138	3	107	42.8	893	4	384	238.096
107805	382585	382884	3	107	42.8	893	2	170	85.0219
107806	381514	382088	3	107	55	1200	13	1122	1520.05
107807	381592	382088	3	107	61.9	1422	10	759	1515.32
107808	381514	381834	3	107	61.9	1422	10	759	1515.32
107809	382145	382146	3	107	42.8	893	3	293	201.554
107810	382138	382146	3	107	42.8	893	4	384	237.763
107811	381512	382503	3	107	42.8	893	4	384	237.763
107812	381512	382145	3	107	42.8	893	3	293	201.554
107813	381513	381746	3	107	42.8	893	3	293	103.22
107814	382140	382868	4	107	61.9	1422	10	759	1556.99
107815	381513	382140	4	107	61.9	1422	10	759	1559.39
107816	381746	382884	3	107	42.8	893	3	293	103.22
107817	381833	381709	1	107	23.8	498	3	290	97.623
107818	381835	383084	3	107	40	816	11	1189	1229.03
107819	382882	382883	3	107	40	816	11	1189	1229.03
107820	381843	382633	1	107	29.8	768	11	1041	621.458
107821	381848	382633	1	107	28.2	731	3	172	406.4
107822	381845	381846	1	107	23.9	498	3	290	97.623
107823	381846	382136	1	107	23.9	498	3	290	97.623
107824	382136	382137	1	107	23.8	498	3	290	97.623
107825	381833	382137	1	107	23.9	498			0
107826	381835	382883	3	107	41.7	816	10	1069	905.914
107827	381724	381832	2	107	55	1200	8	896	1131.17
107828	381832	383134	2	107	55	1200	8	896	1131.17
107829	381510	383083	3	107	42.8	893	2	170	85.0219
107830	381709	382991	3	107	42.8	893	6	583	200.843
107831	382991	383133	3	107	42.8	893	6	583	200.843
107832	383083	383133	3	107	42.8	893	2	170	85.0219
107833	381642	381709	3	107	42.8	893	3	293	103.22
107834	381510	382915	2	107	56.4	1200	11	1189	924.272
107835	381510	382916	2	107	57.9	1271			0
107836	381510	382882	3	107	40	816	11	1189	1229.03
107837	382788	382915	2	107	55	1200	8	896	1131.17
107838	382788	383134	2	107	56.4	1200	11	1189	924.272
107839	381724	383017	2	107	56.4	1200	11	1189	924.272
107840	382098	382853	2	107	56.4	1200	11	1189	920.272
107841	382098	383017	2	107	55	1200	8	896	1127.17
107842	381515	381839	2	107	42.8	893			32.258
107843	381517	382143	2	107	42.8	893			44.658
107844	381470	382147	1	107	24.2	568			14.2308
107845	381600	382500	3	103	55.4	1385	12	1142	1232.71
107846	381522	381748	1	107	23.9	498			0
107847	381522	565835	1	107	24.2	568	2	392	14.2308
107848	381515	382141	2	107	37.3	751			12.4
107849	381469	381470	2	107	42.8	893	4	557	86.7042
107850	381521	382184	2	107	42.8	893	4	649	40.1369
107851	382185	382693	1	107	24.2	568	1	223	0
107852	381469	381521	2	107	42.8	893	4	649	25.9061
107853	381519	382184	2	107	42.8	893	4	557	113.335
107854	381519	382183	1	107	28.3	731	4	649	0
107855	381519	382635	3	107	42.8	893	3	293	186.608
107856	381519	381686	3	107	42.8	893	4	384	253.491
107857	381518	381837	2	107	42.8	893			32.258
107858	381837	381838	2	107	42.8	893			32.258
107859	381518	381839	2	107	42.8	893			36.7209
107860	381521	381522	2	107	37.4	751			14.2308
107861	381522	382185	1	107	24.2	568	1	223	0
107862	381469	382141	2	107	37.4	751			12.4
107863	381515	381836	2	107	37.4	751			0
107864	381516	382683	1	107	28.3	731			0
107865	381600	382683	1	107	28.2	731			0
107866	381516	382142	2	107	37.4	751			0
107867	381836	382142	2	107	37.4	751			0
107868	381516	381749	1	107	28.3	731			0
107869	381515	565827	2	107	42.8	893			49.1209
107870	382143	565827	2	107	42.8	893			44.658
107871	381600	381668	3	103	55	1270	10	986	1638.85
107872	381523	381747	1	107	23.8	498			0
107873	381470	383135	1	107	28.3	731	6	949	86.7042
107874	381523	565835	1	107	24.2	568	1	223	14.2308
107875	381748	565836	1	107	23.8	498			0
107876	381747	565836	1	107	23.9	498			0
107877	381470	381523	1	107	24.2	568	1	223	14.2308
107878	381524	382687	2	103	55.4	1385	7	624	1079.9
107879	381517	383148	3	103	55.4	1385	7	624	1098.42
107880	381524	382147	1	107	24.2	568			18.5165
107881	382685	383148	3	103	55	1270	7	691	1365.28
107882	381524	382685	3	103	55	1270	7	691	1365.28
107883	381517	382500	3	103	55	1270	10	986	1643.46
107884	381517	382684	2	107	42.8	893	5	518	200.608
107885	382684	383005	2	107	42.8	893	5	518	200.608
107886	382687	382688	2	103	55.4	1385	7	624	1079.9
107887	382417	382419	1	107	23.8	498			0
107888	381778	382551	1	107	36.3	904			0
107889	381960	382865	1	103	35.1	963	4	459	334.093
107890	382871	381960	2	103	65	1500	3	270	572.851
107891	382418	382996	1	107	33.1	787			0
107892	382009	565963	3	103	55.4	1349	11	949	1555.46
107893	382009	565964	2	107	38.5	818	1	147	23
107894	382867	382869	2	103	55.4	1385	11	1189	911.206
107895	382865	382870	1	103	35.1	963	4	459	334.093
107896	382935	382936	1	107	36.2	904	4	459	294.343
107897	383108	382869	1	103	27.7	595			0
107898	383107	382867	1	107	23.8	498			3.33333
107899	382872	383107	1	107	38.8	1011	4	223	428.256
107900	382935	383108	1	103	35.1	963			39.75
107901	381777	382936	2	107	56.4	1200	11	1189	929.272
107902	382867	382873	2	107	59	1422	6	549	394.748
107903	382872	382873	1	107	36.2	904			0
107904	382789	382867	2	107	56.4	1200	11	1189	929.272
107905	382789	382936	2	107	55	1200	4	437	835.823
107906	383108	382867	1	103	35.1	963			39.75
107907	382417	382996	1	107	23.9	498			0
107908	382870	382871	1	103	37.5	957			0
107909	381667	565961	3	103	55	1270	10	986	1638.85
107910	565962	382871	2	103	65	1500	3	270	572.851
107911	383107	382869	1	107	38.8	1011	4	223	424.923
107912	565961	565962	1	103	37.5	957			0
107913	382869	565961	3	103	55.4	1385	12	1142	1232.71
107914	382869	565962	2	103	65	1500	3	270	572.851
107915	382870	382935	1	103	35.1	963	4	459	334.093
107916	381778	382865	1	107	36.2	904			0
107917	382144	382416	1	107	36.3	904			0
107918	382416	565838	1	107	33.1	787			0
107919	565837	565838	1	107	33.1	787	2	297	0
107920	382707	382708	1	107	28.3	731			0
107921	382419	382421	1	107	23.9	498			0
107922	381975	382988	3	103	65	1500	9	806	1701.58
107923	382418	382422	1	107	33	787			0
107924	382416	382422	1	107	33	787			0
107925	382144	382415	1	107	36.2	904	2	297	0
107926	382144	382421	1	107	23.8	498			0
107927	381975	382415	4	103	55.4	1349	11	949	1555.46
107928	381960	382415	4	103	65	1500	9	806	1701.58
107929	382499	382708	1	107	28.3	731			0
107930	382988	565963	3	103	65	1500	9	806	1701.58
107931	382009	382482	3	103	65	1500	9	806	1678.58
107937	381781	381962	1	107	23.8	498	3	539	9
107938	381533	382539	3	103	50	1198	8	735	1252.33
107939	382906	382997	4	107	64.2	1420	7	1122	1413.1
107940	381964	565844	1	107	28.3	731			0
107941	382114	382816	3	103	51.2	1135	11	1147	727.585
107942	382560	565844	1	107	28.3	731			0
107943	382905	565843	2	107	38.5	818	3	543	615.062
107944	565843	382906	2	107	38.5	818	3	575	70.534
107945	565843	565849	2	107	38.5	818	3	543	615.062
107946	382905	382906	4	107	64.2	1420	4	547	1342.56
107947	382560	383145	1	107	23.9	498			0
107948	381666	381611	2	107	57.9	1271			593.573
107949	381611	382435	2	107	61.9	1422	2	185	744.375
107950	381611	381664	2	107	57.9	1271			12.4987
107951	565841	565847	2	107	51.3	1121	8	775	373.878
107952	381665	381661	1	107	33	787			0
107953	381662	381663	1	103	35	875	3	347	4.51087
107954	381631	381663	2	103	59.2	1293			907.103
107955	382324	382430	3	103	51.2	1135	11	1147	727.585
107956	381665	381630	2	103	59.2	1226	3	372	922.782
107957	381630	381631	2	103	51.2	1135	11	1147	715.086
107958	381664	381662	1	107	33	787			12.4987
107959	383104	381630	1	107	23.9	498			0
107960	381664	383104	2	107	57.9	1271			0
107961	381661	381666	1	107	36.3	904			0
107962	381630	381661	2	107	51.3	1121	8	927	329.718
107963	381661	565847	2	107	51.3	1121	8	927	329.718
107964	381630	381666	2	107	57.9	1271			593.573
107965	381662	382324	3	103	51.2	1135	11	1147	727.585
107966	381631	382545	3	103	51.2	1135	11	1147	715.086
107967	383104	381631	2	107	57.9	1271			0
107968	381662	382545	3	103	51.2	1198	8	927	1248.82
107969	382435	381665	2	103	59.2	1226	3	372	922.782
107970	381663	382874	2	103	55	1293	3	347	911.614
107971	382435	382874	3	103	65	1500	2	185	744.375
107972	382114	382430	3	103	50	1198	11	1274	1253.33
107973	382115	382541	3	103	51.2	1135	11	1147	727.585
107974	382115	382816	3	103	50	1198	11	1274	1253.33
107975	382116	382542	3	103	51.2	1135	11	1147	727.585
107976	382116	382541	3	103	50	1198	11	1274	1253.33
107977	381962	383131	1	107	23.8	498	3	539	9
107978	381964	383132	3	103	50	1198	8	735	1252.33
107979	381534	382542	3	103	50	1198	11	1274	1253.33
107980	381534	383131	1	107	23.8	498	3	458	9
107981	381534	383132	3	103	51.2	1135	8	689	726.585
107982	381964	382539	3	103	51.2	1135	8	689	726.585
107983	381784	381793	1	107	28.3	731			18
107984	382328	382329	1	107	28.2	731			6
107985	382205	382473	3	107	43.4	999	5	916	1816.43
107986	381533	382475	3	103	51.2	1135	8	689	726.585
107987	382327	382451	2	107	37.3	751	3	458	9
107988	382118	382969	3	103	56.7	1355	14	1556	1784.75
107989	382204	383284	3	107	63	1493	1	134	863.745
107990	382997	565972	3	107	46.8	900			310.617
107991	381966	382966	3	103	51.2	1135	8	689	708.585
107992	382967	383243	2	107	35	700	7	1098	2069.51
107993	383242	565978	2	107	57.9	1271	7	1122	1102.48
107994	383243	382997	2	107	64.2	1420	7	1098	2069.51
107995	382997	383242	1	107	36.3	904	7	1122	1102.48
107996	381784	382476	3	103	51.2	1135	8	689	708.585
107997	381784	382475	3	103	50	1198	8	735	1252.33
107998	381697	381966	3	103	51.2	1135	8	689	708.585
107999	382476	382903	3	103	51.2	1135	8	689	708.585
108000	381697	382903	3	103	50	1198	8	735	1234.33
108001	382118	383264	3	103	61.7	1500	14	1560	3098.78
108002	383140	383264	3	103	56.7	1355	14	1556	1784.75
108003	382205	383265	3	107	40	902	5	934	1995.18
108004	381699	383140	3	103	56.7	1355	10	1020	1487.64
108005	383241	383140	1	107	36.3	904	4	536	297.115
108006	381699	383265	3	107	43.4	999	5	916	1816.43
108007	381699	382967	2	107	35	700	7	1098	2069.51
108008	381699	382543	3	103	50	1198	8	735	1234.33
108009	565978	383241	2	107	57.9	1271	4	536	308.488
108010	565978	381699	2	107	37.3	751	3	586	793.991
108011	382543	382966	3	103	50	1198	8	735	1234.33
108012	381965	382201	1	107	28.2	731			18
108013	382062	382068	3	107	60	1349	1	117	744.193
108014	381783	381963	1	107	24.2	568			0
108015	382097	382811	1	107	23.9	498	3	539	9
108016	381783	382811	1	107	23.9	498	3	458	9
108017	382812	382820	1	107	24.2	568			0
108018	382552	382820	1	107	23.8	498			0
108019	381781	381783	1	107	23.9	498	3	458	9
108020	381783	382812	1	107	23.8	498			0
108021	381793	382201	1	107	28.3	731			18
108022	382811	382820	1	107	23.9	498			0
108023	381609	381610	1	107	28.3	731			18
108024	381609	382202	1	107	28.3	731			18
108025	381610	381965	1	107	28.3	731			18
108026	382067	382068	3	107	63	1493	1	134	875.745
108027	382067	382202	1	107	28.2	731			18
108028	382067	382328	1	107	28.2	731			6
108029	382067	383284	3	107	60	1349	1	117	732.193
108030	382032	382096	2	107	37.4	751	3	458	9
108031	381967	382197	1	107	23.8	498			0
108032	382032	382477	3	107	63	1493	1	134	875.745
108033	382032	382553	1	107	23.8	498	3	539	9
108034	381963	382197	1	107	23.9	498			0
108035	382552	382553	1	107	23.9	498			0
108036	382097	382553	1	107	23.9	498	3	458	9
108037	381967	382198	1	107	23.9	498			0
108038	382032	382198	3	107	60	1349	1	117	744.193
108039	382062	382198	3	107	63	1493	1	134	875.745
108040	382096	382326	2	107	37.4	751	3	458	9
108041	382326	382327	2	107	37.4	751	3	458	9
108042	382863	382864	3	103	56.7	1355	14	1556	1784.75
108043	381978	383136	1	107	36.3	904	14	1556	0.9
108044	382512	382969	3	103	61.7	1500	14	1560	3098.78
108045	382512	382863	3	103	56.7	1355	14	1556	1784.75
108046	381978	382120	3	103	56.7	1355			1783.85
108047	381978	382864	3	103	61.7	1500	14	1560	3098.78
108048	383089	383137	1	107	36.2	904	14	1560	0.9
108049	383136	383137	1	107	36.2	904	14	1556	0.9
108050	382452	382459	1	107	23.9	498	3	539	1
108051	382459	382743	1	107	28.3	731			7
108052	382458	382839	1	107	28.2	731			6
108053	382206	382450	3	107	42.8	893	4	782	952.683
108054	565971	565974	3	107	41.5	796			282.856
108055	565974	565976	3	107	41.5	796			282.856
108056	565977	565975	3	107	40.9	757			310.617
108057	382018	382204	3	107	63	1493	1	134	863.745
108058	382206	382474	3	107	45.8	906	4	817	1262.99
108059	382018	382474	3	107	42.8	893	4	782	952.683
108060	382018	382473	3	107	40	902	5	934	1995.18
108061	565972	565977	3	107	40.9	757			310.617
108062	565976	565972	3	107	41.5	796			282.856
108063	382329	382839	1	107	28.2	731			6
108064	565975	565973	3	107	40.9	757			310.617
108065	382455	382457	1	107	23.9	498	3	539	0
108066	382325	382451	2	107	37.3	751			9
108067	382451	382457	1	107	23.8	498	3	458	0
108068	382453	382455	1	107	23.8	498	3	539	0
108069	382458	382459	1	107	28.2	731			6
108070	382453	382459	1	107	23.8	498	3	458	0
108071	382035	382209	1	107	28.2	731			7
108072	382449	382452	1	107	23.8	498	3	539	1
108073	382449	382461	3	107	45.8	906	4	817	1261.99
108074	382211	382464	3	107	42.8	893	7	1240	951.683
108075	382743	382780	1	107	28.3	731			7
108076	382450	382461	3	107	42.8	893	7	1240	952.683
108077	382452	382450	1	107	28.2	731	3	458	1
108078	382208	382779	1	107	28.3	731			7
108079	382210	382779	1	107	28.2	731			7
108080	382210	382780	1	107	28.3	731			7
108081	382208	382209	1	107	28.3	731			7
108082	382211	382875	3	107	45.8	906	7	1356	1261.99
108083	382449	382875	3	107	42.8	893	7	1240	951.683
108084	382022	382023	1	107	23.9	498			0
108085	382019	382023	1	107	23.8	498			18
108086	382019	382025	2	107	51.3	1121			18
108087	382015	382020	2	107	38.5	818			0
108088	382074	382148	1	107	33	787			42.8333
108089	382739	383058	1	107	24.2	568			0
108090	382360	382940	2	107	42.8	893	6	795	157.511
108091	384597	565940	3	107	55	1284	1	117	841.472
108092	383681	383685	3	103	55.4	1349			1538.55
108093	383430	383738	1	107	33	787	12	1096	58.3214
108094	383681	383738	2	107	57.9	1271			10
108095	383450	384062	1	107	33.1	787	12	1096	93.5082
108096	383816	384265	3	103	65	1500	12	1252	2050.58
108097	382370	382377	1	107	28.3	731			0
108098	382385	382391	2	107	38.5	818			5
108099	382393	382396	3	107	42.8	893	4	564	90.5291
108100	382399	382402	1	107	23.9	498			235.234
108101	382405	382408	1	107	23.9	498			5
108102	382353	382412	2	107	42.8	893	5	711	178.234
108103	382359	382483	2	107	51.3	1121	2	297	29.1154
108104	382359	382589	2	107	37.3	751			0
108105	383698	384199	3	103	55.4	1349			1544.55
108106	384063	384484	1	107	33.1	787	12	1096	93.5082
108107	382392	382403	1	107	24.2	568	4	723	579.464
108108	382399	382403	1	107	23.9	498			0
108109	381959	565920	3	103	55.4	1385	4	485	1454.62
108110	382410	382689	1	107	23.9	498			278.894
108111	382501	565848	1	107	23.9	498	16	2151	324.987
108112	381776	381959	1	107	23.9	498	12	1678	881.119
108113	381959	382900	2	103	55	1270	7	691	1351.05
108114	382410	382501	1	107	23.8	498	16	2151	1156.13
108115	381776	382410	1	107	23.8	498	14	1735	888.822
108116	382412	382689	1	107	24.2	568	2	416	267.31
108117	382392	382838	1	107	23.8	498			5
108118	565848	382392	1	107	23.8	498	4	723	574.464
108119	382409	382411	1	107	23.8	498			5
108120	382408	382409	1	107	23.9	498			5
108121	382406	382409	1	107	23.8	498			0
108122	382406	382408	1	107	23.8	498			0
108123	382411	382838	1	107	23.8	498			5
108124	565920	565921	3	103	55.4	1385	4	485	1454.62
108125	382398	382403	1	107	24.2	568			5
108126	382391	382398	1	107	24.2	568			5
108127	382355	382478	3	107	57.9	1271			105.589
108128	382381	382712	2	107	51.3	1121	2	297	80.5893
108129	382385	382402	3	107	42.8	893	4	564	105.029
108130	382381	382711	1	107	23.8	498			0
108131	382384	382713	2	107	42.8	893			10.6154
108132	383694	566095	1	107	33.1	787	12	1096	59.8929
108133	383616	383855	1	107	33	787			0
108134	383686	384188	3	103	65	1500	9	806	1618.69
108135	382402	382405	3	107	42.8	893	4	564	105.029
108136	382413	382414	2	107	38.5	818			17.6154
108137	382010	382713	2	107	42.8	893			10.6154
108138	382010	382353	2	107	38.5	818	1	147	94.2047
108139	382010	382413	2	107	38.5	818			17.6154
108140	382353	382405	3	107	42.8	893	5	518	52.7667
108141	382080	382712	2	107	51.3	1121			14.6154
108142	382080	382414	2	107	38.5	818	1	147	83.5893
108143	383689	382876	1	107	23.9	498	12	1096	59.8929
108144	382462	382989	3	103	55.4	1349			1472.57
108145	382876	381599	1	107	23.9	498	12	1096	59.8929
108146	381599	382989	3	103	65	1500	9	806	1678.58
108147	382462	383689	1	107	33.1	787			59.8929
108148	383686	382462	3	103	55.4	1349			1472.57
108149	383616	383693	1	107	33	787	12	1096	59.8929
108150	383686	383687	1	107	33	787			0
108151	383687	383693	1	107	33.1	787			59.8929
108152	383687	383689	1	107	33.1	787	12	1096	59.8929
108153	383616	566095	1	107	33	787			59.8929
108154	382358	382383	2	107	51.3	1121	2	297	80.5893
108155	382011	382387	2	107	42.8	893			15.6154
108156	382372	382479	3	107	57.9	1271	3	446	470.386
108157	382394	382484	2	107	42.8	893	9	1241	622.23
108158	382384	382716	2	107	37.3	751			11
108159	382386	382716	2	107	37.4	751			5
108160	382385	382386	2	107	37.4	751			5
108161	382385	382394	2	107	42.8	893	9	1241	622.23
108162	382384	382387	2	107	42.8	893			15.6154
108163	382381	382383	2	107	51.3	1121			14.6154
108164	382372	382395	3	107	57.9	1271			26.5
108165	382354	382484	2	107	42.8	893	4	564	105.029
108166	382354	382396	3	107	42.8	893	6	795	163.844
108167	382354	382395	3	107	57.9	1271	3	446	470.386
108168	382011	382370	2	107	42.8	893			0
108169	382379	382380	3	107	57.9	1271			42.1154
108170	382358	382483	2	107	51.3	1121			41.1154
108171	382011	382479	3	107	57.9	1271			26.5
108172	382011	382380	3	107	57.9	1271	3	446	486.002
108173	382358	382379	3	107	57.9	1271			42.1154
108174	382358	382478	3	107	57.9	1271	3	446	471.502
108175	382355	382587	2	107	37.4	751			0
108176	383519	384190	3	103	65	1500	12	1252	2056.58
108177	383697	383856	2	107	37.4	751			33.6154
108178	383694	383855	1	107	33.1	787			0
108179	383418	384484	2	107	51.3	1121			93.5082
108180	384198	382355	3	107	57.9	1271			105.589
108181	382382	382498	1	107	23.9	498			0
108182	383697	383855	1	107	33	787			0
108183	382382	382711	1	107	23.8	498			0
108184	382355	382498	1	107	23.8	498			0
108185	383519	383678	3	103	55.4	1349			1472.57
108186	383519	383697	2	107	37.4	751			33.6154
108187	383678	384188	3	103	55.4	1349			1472.57
108188	383519	384189	3	107	57.9	1271			105.589
108189	384189	384198	3	107	57.9	1271			105.589
108190	383418	383694	1	107	33.1	787	12	1096	59.8929
108191	383418	383696	2	107	37.3	751			33.6154
108192	383696	383856	2	107	37.3	751			33.6154
108193	383813	382587	2	107	37.4	751			0
108194	383813	382589	2	107	37.3	751			0
108195	384190	384199	3	103	65	1500	12	1252	2056.58
108196	382015	382022	2	107	51.3	1121			0
108197	382015	383058	2	107	51.3	1121			5
108198	382019	382495	2	107	51.3	1121			0
108199	382022	382495	2	107	51.3	1121			0
108200	382359	382550	1	107	33.1	787			41.1154
108201	382371	382377	1	107	28.3	731			0
108202	382371	382493	1	107	33.1	787			41.1154
108203	382073	382378	3	107	42.8	893	4	564	90.5291
108204	383816	383909	3	103	55.4	1349			1538.55
108205	382373	382377	2	107	37.4	751			0
108206	382373	382378	2	107	37.3	751			0
108207	382378	382397	3	107	42.8	893	4	564	90.5291
108208	382393	382397	3	107	42.8	893	6	795	163.844
108209	383641	382550	1	107	33.1	787	2	297	29.1154
108210	384062	384063	1	107	33.1	787	12	1096	93.5082
108211	383641	382427	1	107	33.1	787			41.1154
108212	382371	382427	1	107	33	787	2	297	29.1154
108213	383698	383909	3	103	65	1500	12	1252	2050.58
108214	382074	382364	1	107	33.1	787			47.4487
108215	382360	382493	1	107	33.1	787	2	297	29.1154
108216	382360	383055	3	107	42.8	893	4	564	90.5291
108217	382073	383055	3	107	42.8	893	6	795	163.844
108218	382360	382364	1	107	33	787			47.4487
108219	383815	383957	1	107	33	787			81.5082
108220	383450	383815	1	107	33.1	787			93.5082
108221	383413	383442	1	107	33.1	787	12	1096	81.5082
108222	383464	383957	1	107	33	787	12	1096	93.5082
108223	383442	383464	1	107	33.1	787	12	1096	81.5082
108224	383819	383959	1	107	33	787			72.9368
108225	383413	383819	1	107	33.1	787			72.9368
108226	383685	384265	3	103	55.4	1349			1538.55
108227	383738	383959	1	107	33.1	787	12	1096	72.9368
108228	382155	382156	3	107	52.1	1254	1	134	874.078
108229	382025	382148	1	107	33	787			42.8333
108230	382164	382722	2	107	42.8	893			7.5
108231	382443	382722	2	107	42.8	893			22.6667
108232	382158	565840	2	107	38.5	818			34
108233	382446	382532	3	107	57.9	1271	6	795	251.057
108234	382729	382948	2	107	57.9	1271			47.5
108235	382024	382027	1	107	23.8	498			0
108236	382028	382029	1	107	24.2	568			0
108237	382024	382069	3	107	63	1493	1	134	886.245
108238	382153	382154	1	107	23.8	498			0
108239	382023	382153	1	107	23.8	498			18
108240	382013	382154	1	107	23.9	498			0
108241	382030	382738	1	107	24.2	568			0
108242	382017	382028	2	107	38.5	818			23
108243	382157	382729	2	107	57.9	1271			47.5
108244	382024	383057	3	107	60	1349	1	117	754.693
108245	382020	382021	1	107	24.2	568			0
108246	382013	382020	2	107	38.5	818			23
108247	382021	382726	1	107	24.2	568			0
108248	382021	382739	1	107	23.8	498			0
108249	382738	382739	1	107	28.3	731			0
108250	382020	382153	1	107	23.9	498			18
108251	382013	382726	1	107	23.9	498			0
108252	382013	382318	2	107	38.5	818			18
108253	382028	382318	2	107	38.5	818			23
108254	382016	382025	3	107	51.3	1121			24.8333
108255	382023	382026	1	107	23.9	498			0
108256	382025	382026	1	107	23.9	498			0
108257	382026	382027	1	107	23.8	498			0
108258	382029	382154	1	107	23.9	498			0
108259	382027	382029	1	107	24.2	568			0
108260	382016	382069	3	107	60	1349	1	117	754.693
108261	382016	382155	3	107	52.1	1254	1	134	874.078
108262	382070	382071	3	107	60	1349	1	117	778.193
108263	382160	382162	1	107	23.8	498			0
108264	382193	382194	2	107	38.5	818			34
108265	382157	565839	2	107	57.9	1271			47.5
108266	382030	382072	3	107	60	1349	1	117	744.193
108267	382072	382856	3	107	60	1349	1	117	744.193
108268	382199	382856	3	107	63	1493	1	134	875.745
108269	382030	382193	2	107	38.5	818			34
108270	382030	382071	3	107	63	1493	1	134	914.745
108271	382319	382320	2	107	57.9	1271			47.5
108272	382017	382070	3	107	60	1349	1	117	778.193
108273	382017	382319	2	107	57.9	1271			47.5
108274	382017	383057	3	107	63	1493	1	134	886.245
108275	382320	565839	2	107	57.9	1271			47.5
108276	382158	382194	2	107	38.5	818			34
108277	382158	382160	1	107	23.8	498			0
108278	382159	382162	1	107	23.9	498			0
108279	382157	382159	1	107	23.9	498			0
108280	382881	382940	2	107	42.8	893	6	861	72.1958
108281	382447	382993	3	107	58.8	1422	7	995	1316.71
108282	382880	382881	2	107	42.8	893	6	861	72.1958
108283	382448	382992	2	107	42.8	893	6	861	72.1958
108284	382880	382992	2	107	42.8	893	6	795	157.511
108285	382448	565940	3	107	58.8	1422	1	134	1248.51
108286	382448	382993	3	107	55	1284	7	912	994.983
108287	382442	382445	3	107	50	1133	1	117	744.526
108288	382442	382447	3	107	58.8	1422	7	995	1316.71
108289	382445	382987	3	107	50	1133	1	117	744.526
108290	382446	383302	3	107	57.9	1271	6	861	441.229
108291	382443	382987	3	107	52.1	1254	1	134	876.078
108292	382156	382443	3	107	52.1	1254	1	134	874.078
108293	382442	383302	3	107	57.9	1271	6	795	251.057
108294	382034	382207	2	107	38.5	818			37.5
108295	382075	383078	2	107	37.4	751			24.5
108296	383334	383337	2	107	37.4	751			51.5
108297	382843	383340	3	107	57.9	1271	6	795	251.057
108298	382033	565868	2	107	42.8	893			27.5
108299	383077	565868	2	107	42.8	893			27.5
108300	382037	382733	2	107	37.4	751			24.5
108301	382037	382742	2	107	38.5	818			34
108302	382742	565840	2	107	38.5	818			34
108303	382037	382994	2	107	38.5	818			37.5
108304	382207	382994	2	107	38.5	818			37.5
108305	382732	383078	2	107	37.3	751			24.5
108306	382732	382733	2	107	37.4	751			24.5
108307	382163	382164	2	107	42.8	893			7.5
108308	382532	382842	3	107	57.9	1271	6	795	251.057
108309	382842	382843	3	107	57.9	1271	6	795	251.057
108310	383331	383325	1	107	28.3	731			40
108311	383325	383332	1	107	28.2	731			40
108312	382163	383326	2	107	42.8	893			7.5
108313	382948	383344	2	107	57.9	1271			47.5
108314	383333	383326	1	107	28.2	731			7.5
108315	383330	383331	1	107	28.2	731			47.5
108316	383333	383328	1	107	36.2	904			40
108317	383328	383329	1	107	36.3	904			47.5
108318	383327	383345	2	107	57.9	1271			47.5
108319	383344	383345	2	107	57.9	1271			47.5
108320	383329	383327	1	107	36.2	904			47.5
108321	383327	383330	1	107	36.3	904			47.5
108322	383329	383330	1	107	28.3	731			0
108323	383326	383328	1	107	28.3	731			7.5
108324	383331	383332	1	107	28.3	731			7.5
108325	383332	383333	1	107	28.2	731			47.5
108326	382075	383325	2	107	42.8	893			40
108327	382075	383077	2	107	42.8	893			27.5
108328	382033	382212	1	107	24.2	568			24
108329	382034	382212	1	107	23.9	498			24
108330	382034	382213	2	107	38.5	818			13.5
108331	382033	383337	2	107	37.3	751			51.5
108332	383346	383355	3	107	57.9	1271			29.3336
108333	565851	565893	3	107	37.3	751	6	861	423.895
108334	383338	383340	3	107	57.9	1271	6	861	441.229
108335	383338	383341	3	107	37.3	751			0
108336	383338	383355	3	107	57.9	1271			255.198
108337	383338	565893	3	107	37.3	751	6	795	7.85902
108338	565850	565851	3	107	37.4	751	6	861	423.895
108339	383334	565869	3	107	57.9	1271			294.698
108340	383334	383346	3	107	57.9	1271			29.3336
108341	383356	565873	2	107	37.4	751			0
108342	383969	384208	3	103	55.4	1349	1	218	425.912
108343	384272	384274	3	103	56.5	1349			425.912
108344	384400	565995	1	107	28.3	731			0
108345	384400	384398	1	107	24.2	523			0
108346	566190	565995	1	107	30.9	737	1	176	0
108347	565997	566188	2	107	64.2	1420			927.152
108348	566053	566054	3	107	64.2	1420			759.528
108349	566184	384131	1	107	35	872			355.585
108350	566185	566017	3	107	64.2	1420			1478.67
108351	566184	566188	1	107	24.2	568			299.987
108352	566189	384398	1	107	28.7	768			485.453
108353	383415	384131	3	103	61.7	1500	13	1386	2876.76
108354	384208	566189	3	103	55.4	1349	14	1389	1602.11
108355	383430	383429	1	107	36.2	904			58.3214
108356	383415	383429	3	103	55.4	1453	1	117	1899.37
108357	383415	383430	1	107	33	787	12	1096	58.3214
108358	383681	383684	3	103	61.7	1500	13	1386	2818.44
108359	383429	383684	3	103	55.4	1453	1	117	1899.37
108360	384597	384598	3	107	58.8	1422	1	134	1248.51
108361	383681	383683	3	107	55	1284	1	117	841.472
108362	384073	384074	3	107	58.8	1422	1	134	1248.51
108363	384073	384598	3	107	55	1284	1	117	841.472
108364	383683	384249	3	107	55	1284	1	117	841.472
108365	384074	384249	3	107	58.8	1422	1	134	1248.51
108366	566189	566190	3	103	55.4	1349	14	1389	1602.11
108367	384131	566190	3	103	61.7	1500	13	1386	2876.76
108368	384398	566185	2	107	37.9	789			485.453
108369	566188	566185	3	107	64.2	1420			993.215
108370	566054	566188	3	107	64.2	1420			759.528
108371	384035	566184	2	107	35	789			655.572
108372	566019	384274	1	107	35	850	1	218	0
108373	566053	566186	3	107	64.2	1420			1109.47
108374	565995	566186	1	107	26.1	502	1	176	0
108375	566019	566186	3	107	64.2	1420			759.528
108376	383969	384274	3	103	61.7	1500			1316.81
108377	384274	384400	1	107	24.2	523			0
108378	384071	384272	3	103	56.5	1349			425.912
108379	384071	384157	3	103	65	1500			1316.81
109020	382465	383313	3	107	42.8	893	7	1240	927.683
109021	565855	565970	3	107	47.6	947			282.856
109024	381532	383263	3	103	61.7	1500			1508.13
109025	383246	383263	3	103	56.7	1355			1361.62
109026	381787	381972	3	103	61.7	1500			1408.19
109027	382879	383273	3	103	61.7	1500			1408.19
109028	382748	382879	3	103	61.7	1500			1408.19
109029	382748	383246	3	103	56.7	1355			1165.43
109030	381787	383273	3	103	56.7	1355			1165.43
109031	381532	382047	2	103	56.7	1355			964.69
109033	381532	382946	1	107	23.9	498			396.933
109034	381617	382946	1	107	23.8	498			507.854
109049	382031	382465	3	107	42.8	893	7	1240	927.683
109050	565969	565970	3	107	40.9	757			310.617
109051	565970	565853	3	107	41.5	796			282.856
109052	382746	383295	1	107	23.9	498			0
109053	381973	382244	1	107	36.3	904			0.9
109054	381973	382745	1	107	23.8	498			0
109055	382745	382746	1	107	23.9	498			0
109056	383294	383295	1	107	23.9	498			0
109072	383239	383287	3	107	42.8	893	8	1574	3137.24
109073	383239	565914	2	107	37.3	751	6	861	451.395
109074	383700	383750	2	107	42.8	893			201.044
109075	384501	384516	2	107	37.4	751			0
109076	384527	384529	3	107	42.8	893			201.044
109077	383257	383270	2	107	37.3	751			32.5
109078	383312	383324	3	107	45.8	906	7	1356	1263.62
109079	565864	565865	1	107	38.8	1100			519.402
109080	565857	565859	3	107	64.2	1420			145.248
109081	383300	565894	1	107	28.2	731	7	1240	0
109082	566063	565908	2	107	37.3	751	6	861	456.395
109083	565915	565916	1	107	30.9	737			0
109084	383286	565916	3	107	45.8	906	7	1356	1263.62
109085	565865	565965	1	107	24.2	568	1	218	614.28
109086	565967	565864	1	107	38.8	1100			519.402
109087	565966	565865	1	107	24.2	568	1	176	477.8
109088	383142	383281	2	107	37.4	751			32.5
109089	383141	565895	2	107	38.5	818			0
109090	383274	565895	3	107	42.8	893	7	1240	1179.18
109091	382036	382807	1	107	28.2	731			44.5
109092	382014	383274	3	107	42.8	893	7	1240	1179.18
109093	382533	383301	3	107	57.9	1271			264.698
109094	382533	383142	3	107	57.9	1271			38.8336
109095	382036	383142	1	107	28.2	731			44.5
109096	383142	383336	3	107	57.9	1271			62.8336
109097	382014	383301	3	107	57.9	1271			38.8336
109098	382014	383313	3	107	45.8	906	7	1356	1237.99
109099	383141	383281	2	107	37.4	751			32.5
109100	383141	565881	2	107	37.4	751			0
109101	383258	565882	2	107	37.4	751			32.5
109102	565882	565883	1	107	23.8	498			0
109103	383141	565882	2	107	37.3	751			32.5
109104	383257	383258	2	107	37.4	751			32.5
109105	383323	565895	3	107	45.8	906	7	1356	1263.62
109106	383323	383324	3	107	42.8	893	7	1240	1179.18
109107	565856	565966	3	107	40.9	757			310.617
109108	565864	565968	1	107	23.8	498			5.21555
109109	565854	565856	3	107	40.9	757			310.617
109110	565855	565968	3	107	40.9	757			310.617
109111	565854	565968	3	107	41.5	796			277.641
109112	565857	565966	3	107	41.5	796	1	176	590.071
109113	566022	565860	3	107	64.2	1420	1	176	1109.47
109114	383260	565896	2	107	37.3	751	6	861	456.395
109115	565906	565908	2	107	37.3	751	6	795	40.359
109116	383271	565946	2	107	37.3	751	6	795	7.85902
109117	383259	383270	2	107	37.4	751			32.5
109118	383259	565946	2	107	37.4	751	6	861	423.895
109119	383259	565896	2	107	37.3	751	6	795	40.359
109120	566021	566022	3	107	64.2	1420	1	176	1109.47
109121	565858	565861	3	107	64.2	1420			145.248
109122	383260	565911	2	107	37.3	751	6	795	40.359
109123	565860	565965	3	107	64.2	1420	1	176	1109.47
109124	565861	565965	3	107	64.2	1420			145.248
109125	565858	565967	3	107	64.2	1420	1	176	1109.47
109126	565859	565967	3	107	64.2	1420			145.248
109127	565906	565911	2	107	37.4	751	6	861	456.395
109128	565894	565916	3	107	42.8	893	7	1240	1179.18
109129	383276	383311	3	107	45.8	906			1263.62
109130	383300	383311	3	107	42.8	893			1179.18
109131	383300	383312	3	107	45.8	906	7	1356	1263.62
109132	383299	383300	1	107	23.9	498			0
109133	565894	565917	3	107	45.8	906			1263.62
109134	383276	565904	3	107	42.8	893			1179.18
109135	565904	565917	3	107	42.8	893			1179.18
109136	383267	383308	2	107	38.5	818	6	861	454.395
109137	384498	383307	2	107	37.4	751	6	795	41.359
109138	565866	565915	2	107	64.2	1420	1	176	753.659
109139	565979	565866	2	107	37.4	751	1	218	528.781
109140	384530	384531	2	107	37.3	751			5
109141	565863	565866	2	107	64.2	1420	1	176	997.202
109142	565862	565865	2	107	64.2	1420	1	218	619.495
109143	565862	565863	2	107	64.2	1420	1	176	997.202
109144	383307	383308	2	107	37.3	751	6	795	41.359
109145	384498	566062	2	107	37.3	751	6	861	456.395
109146	566062	566063	2	107	37.3	751	6	861	456.395
109147	384498	384530	2	107	37.4	751			5
109148	383283	383310	3	107	46.8	900	8	1416	1948.71
109149	383283	565867	3	107	42.8	893	8	1574	3137.24
109150	383285	383286	3	107	45.8	906	7	1356	1263.62
109151	565867	565979	2	107	37.3	751	1	218	528.781
109152	565980	383285	2	107	64.2	1420	1	176	753.659
109153	565980	565979	1	107	23.8	498			0
109154	565915	565980	2	107	64.2	1420	1	176	753.659
109155	383285	565867	3	107	46.8	900	8	1416	1928.63
109156	383287	383309	3	107	42.8	893	8	1574	3137.24
109157	383309	383310	3	107	42.8	893	8	1574	3137.24
109158	383267	565914	2	107	37.4	751	6	795	41.359
109159	384516	384532	2	107	37.4	751			6
109160	384500	384531	2	107	37.4	751			6
109161	384500	384532	2	107	37.3	751			0
109162	383879	383964	1	107	33	787			0
109163	383964	384155	3	103	56.5	1349			425.912
109164	383879	384108	1	107	33.1	787			0
109165	384525	383288	3	107	42.8	893			285.266
109166	384595	383305	2	107	38.5	818			43
109167	383054	383364	2	107	38.5	818			0
109168	384549	384595	2	107	38.5	818			43
109169	383304	383364	2	107	37.4	751	14	2211	2169.33
109170	383239	383288	3	107	42.8	893			252.044
109171	383303	383304	2	107	37.4	751	14	2211	2169.33
109172	383239	383303	2	107	37.4	751	14	2211	2169.33
109173	384503	566061	2	107	38.5	818			43
109174	384461	384526	2	107	38.5	818			43
109175	384501	384528	2	107	37.3	751			0
109176	384461	384527	3	107	42.8	893			201.044
109177	384461	384528	2	107	37.4	751			6
109178	384461	384525	3	107	42.8	893			283.266
109179	384526	566061	2	107	38.5	818			43
109180	384503	565999	2	107	38.5	818			43
109181	384548	565999	2	107	38.5	818			43
109182	384548	384549	2	107	38.5	818			43
109183	383361	383362	1	107	23.8	498			0
109184	383054	383360	2	107	38.5	818			43
109185	383361	565947	1	107	23.9	498			0
109186	383362	565947	1	107	24.2	568			0
109187	383054	383361	1	107	23.8	498			0
109188	383306	383360	2	107	38.5	818			43
109189	383360	383362	1	107	23.9	498			0
109190	383305	383306	2	107	38.5	818			43
109191	383748	383749	1	107	28.3	731			0
109192	383747	383749	2	107	42.8	893			240.266
109193	383700	384529	2	107	42.8	893			240.266
109194	383749	383750	2	107	42.8	893			240.266
109195	383750	383961	1	107	23.9	498			0
109196	383747	383869	2	107	42.8	893			201.044
109197	383747	383748	1	107	28.3	731			0
109198	383746	383869	2	107	42.8	893			238.266
109199	383746	383857	2	107	42.8	893			199.044
110442	383412	383966	3	103	65	1500			1316.81
110444	384508	384509	1	107	23.9	498			0
110445	384509	383412	1	107	36.3	904			0
110446	383412	384508	3	103	56.5	1349			425.912
173471	588366	383007	2	103	55	1271			473.695
205990	588366	588439	2	103	56.2	1301			462.875
233527	382595	381605	1	107	40.6	958			94.3821
233528	381888	381605	1	107	24.2	568			29.5
233529	381893	381659	2	107	61.9	1422	8	322	587.382
233530	382429	382008	2	107	64.2	1420	20	2157	839.94
233531	384056	382424	1	107	24.2	568	9	642	104.897
233532	382777	381607	4	103	65.8	1513	3	86	2503.9
233533	382955	381692	3	107	60	1265	2	93	1985.18
233536	383603	383529	2	107	38.5	818	13	1070	770.695
233537	383812	383459	2	107	37.4	751			80.015
233538	383919	383918	1	107	23.9	498			0
233541	384508	383964	3	103	56.5	1349			425.912
233545	384052	383857	2	107	42.8	893			246.838
233549	383391	383390	1	107	23.9	498	13	1066	393.432
233550	384509	384108	1	107	28.3	731			0
233953	235570	382340	2	103	64.2	1422			1194.63
233955	382797	382340	2	103	65	1422			1544.65
233956	382951	381693	3	107	60	1265	4	136	2004.49
234017	382952	382951	3	107	60	1265	4	136	2004.49
234018	381692	381691	3	107	60	1265	4	136	2004.49
234019	382335	381691	3	107	63.7	1422	3	106	2039.89
234020	382952	382335	3	107	63.7	1422	3	106	2039.89
234021	381961	381703	1	107	36.2	904			296.678
234022	382775	381693	2	107	63.7	1422			923.407
234023	382106	381994	2	103	65	1422	14	540	1694.4
234024	382797	382124	2	103	64.2	1422	14	515	2468.92
234025	382125	382124	2	103	65	1422	14	540	1694.4
234026	382125	381994	2	103	64.2	1422	14	515	2468.92
234027	382466	381757	2	107	61.9	1422	8	322	587.382
234028	381893	381756	2	107	61.9	1422	7	318	492.276
234029	382590	382109	1	107	23.9	498			0
234030	383009	382106	2	103	64.2	1422	11	454	1222.52
234031	382466	381608	2	107	61.9	1422	7	318	450.876
234032	383009	381608	2	103	64.2	1422	11	409	1493.63
234033	381757	381756	2	107	61.9	1422	8	322	587.382
234034	381703	381605	1	107	36.3	904			296.678
234035	382775	381607	4	103	69	1513	3	87	2917.06
234036	381961	381607	1	107	40.6	958			123.882
234037	383852	383600	1	107	36.2	904			487.272
234038	384054	383724	2	107	38.5	818	1	66	183.383
234039	566160	383851	1	107	24.2	568	1	64	158.876
234040	566164	566160	1	107	24.2	568			14.8001
234041	383837	383836	1	107	36.2	904			477.272
234042	383837	383600	1	107	36.3	904			125.263
234043	383851	383603	2	107	38.5	818	1	64	158.876
234044	384055	383449	1	107	24.2	568	13	1066	543.631
234045	383724	383449	2	107	38.5	818	1	66	183.383
234046	383812	383390	2	107	37.4	751			66.5809
234047	384056	383390	1	107	23.8	498			83.6183
234048	384055	383390	1	107	23.9	498	13	1097	183.912
234049	383730	383728	1	107	23.9	498			0
234711	381989	381593	2	103	55	1271			1830.45
234713	382035	382031	2	107	38.5	818			24
234715	382120	381972	3	103	56.7	1355			1165.43
234716	565945	381653	4	107	42.9	947	11	1032	1662.8
234717	382464	382031	3	107	42.8	893	7	1240	951.683
234719	382807	382215	1	107	28.3	731			44.5
234720	383089	382244	1	107	36.3	904			0.9
234721	382824	382823	1	107	23.8	498			4.61538
234722	382959	382958	3	107	63.7	1422	5	545	3282.71
234723	382974	382973	2	107	47.9	947	5	235	217.059
234725	565850	383271	2	107	38.5	818	6	795	7.85902
234726	565869	383336	3	107	57.9	1271			294.698
234727	384157	384155	3	103	65	1500			1316.81
234728	566021	566019	3	107	64.2	1420	1	218	759.528
235147	381628	381568	4	107	40	800	5	545	806.723
235149	382679	381989	1	107	24.2	568			0
235154	565829	382759	3	107	45.8	999			4083.24
235155	382679	382122	1	107	24.2	568			0
235156	383003	381706	2	107	37.3	751			20
235157	383002	381706	1	107	24.2	568			4.61538
235216	382349	382257	2	107	60	1265			1895.73
235217	383166	383165	4	103	55	1271			3313.93
235218	565949	382349	4	103	55	1271			3313.93
235221	383207	383087	4	103	55	1271			3711.64
235222	383207	381767	4	103	55	1271			3313.93
235223	383166	381767	4	103	55	1271			3711.64
235224	565949	382270	4	103	55	1271			3711.64
235225	383165	383036	4	103	55	1271			3313.93
235226	382270	381687	4	103	55	1271			3711.64
235227	383036	381687	4	103	55	1271			3313.93
235228	383073	382253	1	107	24.2	568			0
235229	383073	381771	1	107	36.2	904			4.61538
235230	383358	382122	2	103	55	1271			1830.45
235231	382958	382257	3	107	63.7	1422	5	545	3282.71
235232	381570	381569	3	107	42.8	893	4	503	782.583
235233	382350	381569	2	103	55	1200			1835.35
235234	383073	382822	1	107	35	850			0
235235	383292	381569	3	103	55	1271			2480.56
235236	383292	382822	4	103	55	1200	4	503	2261
235237	382256	382255	2	103	60.8	1341	5	545	967.139
235238	382822	382255	4	103	55	1200	4	503	2261
235239	381628	381570	4	107	42.8	893	4	503	811.583
235240	383358	382350	2	103	55	1200			1835.35
235241	382680	381770	2	103	55	1271			1830.45
235242	382824	382674	1	107	23.9	498			4.61538
235243	383155	381771	1	107	23.8	498			0
235244	382674	382253	1	107	23.9	498			4.61538
235245	383155	382253	1	107	23.8	498			4.61538
235246	382680	382122	2	103	55	1200			1835.35
235247	381770	381769	1	107	35	850			0
235248	381989	381770	2	103	55	1200			1835.35
235286	382999	381484	2	104	43.5	895			790.297
235287	383002	382999	1	104	28.4	636			20
235288	383015	383001	2	104	39.7	801			32
235289	381485	381484	2	104	43.5	895			946.109
235295	383003	383000	2	107	37.4	751			16.6154
235296	383001	383000	2	107	37.3	751			32
235305	565829	381481	3	104	40	835			3630.7
235307	382598	382439	4	107	45.8	999			2017.62
235308	382764	382760	3	107	40	800			2233.56
235309	382760	382759	3	107	40	800			2233.56
235310	382960	382755	4	107	47.1	947			2661.52
235311	382764	382755	4	107	45.8	999			1782.72
235312	382961	382598	4	107	45.8	999			2017.62
235313	382961	382960	4	107	47.1	947			2661.52
235314	382331	381568	2	107	42.8	893	4	503	811.583
235315	382929	382468	4	107	42.4	867			2661.52
235316	381652	381567	2	107	47.9	947	9	738	966.566
235317	383319	382331	2	107	42.8	893	4	503	811.583
235318	383319	381567	2	107	40	800	5	545	806.723
235319	382974	381567	2	107	46.7	975	2	98	583.123
235320	382271	381766	4	107	41.1	796			2661.52
235321	383272	382599	4	107	47.1	947			2661.52
235322	382861	382439	4	107	47.1	947			2661.52
235323	382861	382599	4	107	45.8	999			2017.62
235324	383272	381766	4	107	45.8	999			2017.62
235325	382468	382271	4	107	41.1	796			2661.52
235326	382929	381651	4	107	45.8	999			2017.62
235327	382436	381653	4	107	45.8	999	7	643	2087.18
235328	382436	381652	2	107	47.9	947			578.887
235329	382440	381651	4	107	42.9	947			2225.04
235330	382440	382436	4	107	45.8	999			2017.62
235544	381882	381541	1	107	24.2	568			6
235545	565982	565981	3	107	55.2	1194	2	81	897.11
235546	383235	381545	2	107	42.8	893	9	885	337.301
235547	382477	382199	3	107	63	1493	1	134	875.745
235548	382213	382035	2	107	38.5	818			13.5
235549	382215	382035	1	107	28.2	731			44.5
235550	382325	382037	1	107	23.9	498			9
235551	382111	381578	2	103	55	1264	11	512	2033.64
235552	382482	381599	3	103	65	1500	9	806	1678.58
235553	382499	382010	1	107	28.3	731			0
235554	382480	381611	3	107	61.9	1422	2	185	756.873
235555	382636	381840	1	107	23.8	498	4	649	0
235556	382900	382688	2	103	55	1270	7	691	1351.05
235557	382693	382563	1	107	24.2	568	1	223	0
235558	565837	382080	1	107	33	787			0
235559	565841	382848	2	107	51.3	1121	8	927	329.718
235560	382979	381638	3	107	38.5	818	12	947	523.928
235561	381686	381685	3	107	42.8	893	4	384	253.491
235562	382905	382904	3	107	64.2	1420	4	555	1737.3
235563	383005	382412	2	107	42.8	893	5	518	200.608
235564	565831	383145	1	107	24.2	568			6
235565	383135	381959	1	107	28.3	731	6	949	86.7042
235566	565849	382438	2	107	38.5	818	3	543	615.062
235567	565921	382874	3	103	55.4	1385	4	485	1454.62
235568	565964	382080	2	107	38.5	818	1	147	23
235569	381921	381577	2	107	38.5	818			249.021
235570	381716	381550	1	107	25	600	8	975	211.482
235571	383234	381578	2	107	51.3	1121	7	763	650.702
235572	382242	381580	3	107	42.8	893	6	364	1090.21
235573	381905	381550	1	107	33.1	787	14	970	627.435
235574	382522	381582	3	107	55	1200	1	113	1332.44
235575	382665	381931	1	107	31.6	775	4	195	5.65319
235576	383028	382645	1	107	23.8	498			0
235577	382830	381922	2	107	47.9	947	2	176	579.384
235578	382791	382790	2	107	47.9	947	1	31	534.838
235579	382790	382569	1	107	23.9	498			0
235580	382657	381927	2	103	55	1200			1844.27
235581	382965	382953	3	107	63.7	1422	13	1235	3283.47
235582	383070	383028	2	107	50	1000	1	67	14.979
235583	383031	382645	1	107	23.8	498			0
235584	381563	381480	1	107	35	850			6
235585	382793	381562	2	103	55	1271			1835.07
235586	382959	382954	3	107	60	1265	4	503	2217.96
235587	383079	382661	2	107	42.8	893			0
235588	382954	382953	3	107	60	1265	12	1290	3042.26
235589	381701	381561	2	103	55	1200			1833.97
235590	383315	381509	1	107	35	850			6
235591	381940	381508	2	103	55	1271			1830.45
235592	382251	381745	1	107	23.8	498			4.61538
235593	382252	381745	1	107	23.8	498			4.61538
235594	382850	382251	1	107	23.9	498			0
235595	382486	382254	1	107	23.8	498			4.61538
235596	382486	382251	2	107	37.4	751			4.61538
235597	382823	382254	1	107	23.9	498			4.61538
235598	381942	381940	2	103	55	1271			1830.45
235599	381593	381579	2	103	55	1271			1830.45
235600	381942	381579	2	103	55	1200			1835.35
235601	381561	381508	2	103	55	1200			1833.97
235602	381509	381508	1	107	20.5	439			10.6154
235603	381932	381760	2	103	55	1271			1835.07
235604	383315	381480	1	107	39	963			0
235605	381932	381701	2	103	55	1200			1833.97
235606	382793	381760	2	103	55	1200			1833.97
235607	381938	381791	2	103	55	1271			1828.64
235608	382646	382489	1	107	20.5	439	1	67	14.979
235609	382661	382246	2	107	42.8	893			0
235610	383030	382581	1	107	35	850	1	67	14.979
235611	383079	382827	2	107	37.4	751			0
235612	382827	382826	2	107	37.3	751			0
235613	383031	383029	1	107	33.1	787			0
235614	383029	383028	2	107	51.3	1121			6
235615	383029	382646	1	107	20.5	439	1	67	14.979
235616	383028	381955	1	107	23.8	498			0
235617	382488	381955	1	107	39	963	4	195	0.430194
235618	381938	381928	2	103	55	1200			1844.27
235619	382792	381562	1	107	28.2	731	1	67	8.97896
235620	382581	381563	1	107	35	850	1	67	14.979
235621	382246	381563	2	107	42.8	893			0
235622	382792	381563	1	107	30.4	779	4	195
235623	381928	381562	2	103	55	1200
235624	381759	381562	1	107	31.6	775	4	195	5.65319
235625	381931	381759	1	107	31.6	775	4	195	5.65319
235626	382489	382245	1	107	35	850	1	67	14.979
235627	383027	382658	2	103	55	1271			1828.64
235628	383030	382245	1	107	39	963	4	195	6.43019
235629	383027	381791	2	103	55	1200			1844.27
235630	382663	381792	1	107	23.9	498			0
235631	383016	381927	2	103	55	1271			1828.64
235632	383016	382658	2	103	55	1200			1844.27
235633	382330	381478	2	107	42.8	893	2	114	12
235634	381872	381542	2	107	42.8	893	2	149	16
235635	381641	381571	3	107	51.3	1121	14	1890	910.079
235636	381911	381908	2	103	55	1271	1	40	1981.76
235637	381575	381573	2	107	42.8	893	1	67	12
235638	382645	381761	1	107	23.9	498			0
235639	382956	382006	3	107	63.7	1422	3	106	2039.89
235640	382982	381541	3	107	51.3	1121	3	573	290.255
235641	383035	383034	3	107	50	1000	1	145	13.7014
235642	382964	382428	3	107	60	1265	22	2583	3492.18
235643	382965	382964	3	107	60	1265	22	2583	3492.18
235644	382428	382007	3	107	60	1265	2	93	1985.18
235645	382007	382006	3	107	60	1265	2	93	1985.18
235646	382637	382100	2	107	42.8	893	1	67	12
235647	382100	381575	2	107	42.8	893	1	67	12
235648	382637	382330	2	107	42.8	893	2	114	12
235649	381681	381590	3	107	38.5	818	8	784	710.637
235650	381865	381715	1	107	23.8	498	5	479	0
235651	381869	381589	2	107	42.8	893	3	330	23.1429
235652	382778	381675	3	107	51.3	1121	12	1706	933.222
235653	565928	381674	3	107	51.3	1121	3	573	257.497
235654	383151	381695	3	107	62.1	1335	22	2200	859.255
235655	382956	382955	3	107	60	1265	2	93	1985.18
235656	382429	381695	2	107	64.2	1420	20	2490	1510.12
235657	383150	382784	3	107	38.5	818	8	784	710.637
235658	383151	381694	3	107	62.1	1335	20	2490	1510.12
235659	382784	382172	3	107	38.5	818	8	784	710.637
235660	382172	381681	3	107	38.5	818	8	784	710.637
235661	382778	381694	3	107	51.3	1121	12	1394	433.433
235662	383150	381694	3	107	38.5	818			310.592
235663	381866	381864	3	107	38.5	818	15	1294	148.116
235664	381715	381590	1	107	23.9	498	5	479	0
235665	382783	381867	3	107	38.5	818	11	908	559.561
235666	382085	381590	3	107	38.5	818	11	908	559.561
235667	382170	382084	3	107	38.5	818	11	1114	710.637
235668	382170	382085	3	107	38.5	818	11	908	559.561
235669	382084	381867	3	107	38.5	818	11	1114	710.637
235670	382783	381866	3	107	38.5	818	11	1114	710.637
235671	381674	381602	3	107	51.3	1121	3	573	257.497
235672	382782	381864	3	107	38.5	818	15	1520	708.743
235673	381638	381602	3	107	38.5	818	12	947	523.928
235674	382782	381602	3	107	38.5	818	15	1294	787.301
235675	381675	381588	3	107	51.3	1121	12	1706	933.222
235676	381588	381478	2	107	42.8	893	1	67	12
235677	381868	381588	2	107	42.8	893	3	251	37.7582
235678	381869	381868	2	107	42.8	893	3	251	37.7582
235679	381641	381588	3	107	51.3	1121	13	1610	395.675
235680	381589	381587	2	107	42.8	893			23.1429
235681	382176	381878	1	107	24.2	568			37.7143
235682	383095	382981	3	107	51.3	1121	3	406	392.221
235683	381865	381589	1	107	23.8	498	3	251	0
235684	383096	381879	3	107	51.3	1121	3	406	392.221
235685	565928	381624	3	107	51.3	1121	3	406	392.221
235686	381625	381624	3	107	51.3	1121	3	573	257.497
235687	383096	381625	3	107	51.3	1121	3	573	257.497
235688	383095	381879	3	107	51.3	1121	3	573	257.497
235689	381587	381586	2	107	42.8	893			23.1429
235690	382174	381542	2	107	42.8	893			23.1429
235691	382174	381586	2	107	42.8	893	2	149	37.7582
235692	382176	381542	1	107	24.2	568			33.7582
235693	381878	381541	1	107	24.2	568			29.1429
235694	382981	381541	3	107	51.3	1121	3	406	392.221
235695	381918	381912	2	103	55	1200			1601.87
235696	382223	381991	1	107	28.2	731	1	145	0.107089
235697	381990	381953	1	107	24.2	568			10.6154
235698	381990	381947	1	107	23.8	498			0
235699	565846	382832	1	107	36.2	904			0
235700	383072	383071	3	107	55.2	1194	4	195	17.0456
235701	382832	381576	2	107	55.2	1194	4	195	6.43019
235702	383070	382832	2	107	55.2	1194	4	195	6.43019
235703	382218	381576	1	107	23.9	498			0
235704	382219	381475	3	107	55.2	1194	4	195	6.43019
235705	382219	381576	3	107	50	1000	1	67	14.979
235706	381990	381476	2	107	38.5	818			10.6154
235707	383072	381476	3	107	50	1000	1	67	25.5943
235708	381476	381475	3	107	50	1000	1	67	14.979
235709	381573	381474	2	107	42.8	893	1	67	12
235710	382224	381945	1	107	23.9	498			0
235711	383032	382540	3	107	55.2	1194	2	81	5.04558
235712	382220	381474	2	107	38.5	818	2	114	12
235713	382643	381944	1	107	23.9	498			0
235714	383071	381473	1	107	33	787			0
235715	565934	565930	3	107	50	1000			13.5943
235716	565932	382220	2	107	38.5	818	2	114	12
235717	565932	565931	2	107	38.5	818	1	67	12
235718	565931	381473	2	107	38.5	818	1	67	12
235719	382643	381947	1	107	23.9	498			0
235720	565933	383071	3	107	50	1000			13.5943
235721	565933	565930	3	107	55.2	1194	2	81	5.04558
235722	381945	381944	1	107	23.8	498			0
235723	565934	383032	3	107	55.2	1194	2	81	5.04558
235724	382224	382223	1	107	23.8	498			0
235725	382540	381471	3	107	55.2	1194	2	81	5.04558
[truncated: 1,052 more rows]

## Sheet: k=2
id	anode	bnode	lane	type	speed	capacity	cnt	od	vol
22527	381475	381476	3	107	55.2	1194	4	199	6.43019
104501	381695	381692	1	107	36.9	1000	2	45	19.315
104503	381659	381893	2	107	61.9	1422	7	322	492.276
104504	382008	382429	2	107	62.1	1335	0.6	42	3.12041
104506	381607	382777	4	103	69	1513	3	89	2985.94
104507	381692	382955	3	107	63.7	1422	3	107	2039.89
104510	383529	383603	2	107	38.5	818	13	1031	1008.01
105006	381693	382951	3	107	63.7	1422	3	107	2039.89
105093	382951	382952	3	107	63.7	1422	3	107	2039.89
105094	381691	381692	3	107	63.7	1422	3	107	2039.89
105095	381691	382335	3	107	60	1265	4	139	2004.49
105096	382335	382952	3	107	60	1265	4	139	2004.49
105099	382775	382776	2	103	69	1513	3	89	1428.42
105100	382107	382775	2	103	69	1513	3	89	1128.44
105101	381994	382106	2	103	64.2	1422	14	523	2468.92
105102	382124	382797	2	103	65	1422	14	550	1694.4
105103	382124	382125	2	103	64.2	1422	14	523	2468.92
105104	381994	382125	2	103	65	1422	14	550	1694.4
105105	381757	382466	2	107	61.9	1422	7	322	492.276
105106	381756	381893	2	107	61.9	1422	8	327	587.382
105107	383008	383007	1	107	35	970	3	107	1438.16
105108	382005	383105	3	107	62.1	1335	4	139	458.767
105109	381693	383006	1	107	36.9	1000	4	139	458.767
105110	383007	381693	1	107	35	948	3	107	1448.98
105111	383006	382005	3	107	62.1	1335	4	139	458.767
105113	382108	382526	1	107	23.8	498	0.9	26.7	35.4
105116	382108	382107	2	103	69	1513	2.1	62.3	1100.54
105117	382776	383010	2	103	69	1513	2.1	62.3	1428.42
105118	382528	382106	2	103	65	1422	3	89	471.88
105119	382592	382528	1	107	36.2	904	0.9	26.7	7.5
105120	382106	383009	2	103	64.2	1422	11.6	440.3	1581.77
105122	382106	382529	1	107	36.9	1000	2.4	82.7	887.151
105123	383010	382528	1	103	40.9	1015	2.1	62.3	464.38
105124	381608	382466	2	107	61.9	1422	8	327	587.382
105126	383009	382529	1	107	35	970	0.6	24.3	551.01
105127	381608	383009	2	103	65	1500	7.9	355.6	757.255
105128	381608	383012	3	103	69	1513	3	89	1094.54
105129	383012	382467	3	103	69	1513	3	89	1094.54
105131	383105	383009	1	107	23.8	498	3.1	105.4	2
105132	382529	383008	1	107	35	970	3	107	1438.16
105133	383105	381608	3	107	62.1	1335	0.9	33.6	456.767
105137	382467	382108	3	103	69	1513	3	89	1135.94
105138	382527	382592	1	107	23.8	498	0.9	26.7	7.5
105140	382109	382107	1	107	36.9	1000	0.9	26.7	27.9
105141	382526	382109	1	107	23.9	498	0.9	26.7	27.9
105142	381756	381757	2	107	61.9	1422	7	322	492.276
105144	381607	382775	4	103	65.8	1513	3	89	2262.22
105146	383851	383852	1	107	36.2	904	0.3	20.1	10.0023
105148	383724	384054	2	107	38.5	818	1	65	626.01
105149	383851	566160	1	107	24.2	568	0.7	46.9	68.2566
105151	383852	566162	1	107	23.8	498	0.3	20.1	125.263
105152	566161	566160	1	107	24.2	568	0.7	45.5	144.076
105153	566160	566164	1	107	24.2	568	0.7	46.9	68.2566
105154	384054	566166	1	107	24.2	568	0.3	19.5	481.934
105155	566167	384054	1	107	24.2	568	1	67	183.383
105156	384054	566161	1	107	23.9	498	0.7	45.5	144.076
105157	566163	566162	1	107	23.9	498	0.7	46.9	68.2566
105158	566162	566167	1	107	24.2	568	1	67	193.519
105160	566165	566164	1	107	24.2	568	0.3	19.5	492.07
105161	566166	566165	1	107	24.2	568	0.3	19.5	492.07
105162	566164	566163	1	107	36.2	904	0.7	46.9	545.526
105165	383603	383851	2	107	38.5	818	1	67	78.2589
105166	383449	384055	1	107	24.2	568	13	1116	183.912
105167	383449	383724	2	107	38.5	818	1	65	626.01
105169	383390	384056	1	107	23.8	498	9	653	104.897
105170	383390	384055	1	107	23.9	498	13	1080	543.631
105942	381653	565945	4	107	45.8	999	9	959	1948.47
105943	382031	382464	3	107	45.8	906	7	1376	1261.99
105952	382958	382959	3	107	60	1265	4	508	2855.61
105953	382973	382974	2	107	46.7	975	2	101	583.123
105955	383271	565850	2	107	38.5	818	6	873	423.895
105960	566019	566021	3	107	64.2	1420	1	178	1109.47
106553	381568	381628	4	107	42.8	893	4	508	811.583
106644	382257	382256	2	107	68.5	1422	5	552	1372.93
106645	382255	382257	2	107	65.1	1353	4	508	959.876
106649	382257	382958	3	107	60	1265	4	508	2855.61
106650	381569	381570	3	107	40	800	1.2	102.6	708.112
106654	383292	381570	2	107	40	800	3.8	449.4	98.6113
106657	381569	383292	3	103	55	1200	4	508	2588.93
106658	382822	383292	4	103	55	1271	5	552	2290.39
106660	382255	382822	4	103	55	1271	5	552	2290.39
106662	381570	381628	4	107	40	800	5	552	806.723
106765	381568	382331	2	107	40	800	5	552	806.723
106767	381567	381652	2	107	40	800	7	653	1327.77
106768	382331	383319	2	107	40	800	5	552	806.723
106769	381567	383319	2	107	42.8	893	4	508	811.583
106770	381567	382974	2	107	47.9	947	5	240	217.059
106778	381653	381652	1	107	28.2	731	7.8	647.8	387.679
106779	381653	382436	4	107	42.9	947	1.2	100.2	1982.19
106780	381652	381651	1	107	30.8	798	0.3	9.9	436.472
106781	381652	382436	2	107	40	800	6.7	643.1	891.298
106782	381651	382440	4	107	45.8	999	0.3	9.9	2017.62
107039	381582	382522	3	107	61.9	1422	2	187	753.749
107048	565981	565982	3	107	50	1000	2	152	690.437
107049	381545	383235	2	107	40	800	6.7	524.6	242.369
107051	382199	382477	3	107	60	1349	1	119	744.193
107055	381578	382111	2	103	55	1264	7	280	2202.71
107056	381599	382482	3	103	55.4	1349	11.7	1067	1532.46
107058	381611	382480	3	107	55	1200	1	114	1125.42
107060	382688	382900	2	103	55.4	1385	7	621.8	1079.9
107063	382848	565841	2	107	51.3	1121	7.7	765.6	373.878
107064	381638	382979	3	107	38.5	818	12	901	467.762
107065	381685	381686	3	107	42.8	893	3	298	294.943
107066	382904	382905	3	107	64.2	1420	4	555	1342.56
107067	382412	383005	2	107	42.8	893	2.7	298.9	335.429
107069	381959	383135	1	107	28.3	731	5	885	9.22042
107072	382438	565849	2	107	38.5	818	3	583	70.534
107073	382874	565921	3	103	55	1270	5	539	1655.99
107076	381550	381716	1	107	28.2	731	10	1252	153.899
107077	381578	383234	2	107	51.3	1121	10	798	629.85
107078	381580	382242	3	107	46.9	997	3	217	1032.42
107079	381550	381905	1	107	33.1	787	14.3	1057.5	629.681
107080	381931	382665	1	107	30.8	798	1	68	24.9387
107082	381922	382830	2	107	47.9	947	2	168	257.393
107083	382790	382791	2	107	47.9	947	1	41	188.059
107086	382953	382965	3	107	60	1265	12	1308	3042.26
107087	383028	383070	2	107	55.2	1194	4	199	6.43019
107090	565943	382904	2	107	64.2	1420	4	555	1342.56
107091	382904	565942	2	107	64.2	1420	3.7	537.4	1737.3
107094	382954	382959	3	107	63.7	1422	5.3	596.1	2765.28
107099	382953	382954	3	107	63.7	1422	13	1253	3283.47
107124	382581	383030	1	107	39	963	4	199	6.43019
107129	383028	383029	2	107	50	1000	1	68	14.979
107134	381562	382792	1	107	30.4	779	4	199	6.43019
107135	381563	382581	1	107	39	963	4	199	6.43019
107137	381563	382792	1	107	28.2	731	1	68	8.97896
107139	381562	381759	1	107	30.8	798	1	68	24.9387
107140	381759	381931	1	107	30.8	798	1	68	24.9387
107141	382245	382489	1	107	39	963	4	199	6.43019
107144	382245	383030	1	107	35	850	1	68	14.979
107149	381478	382330	2	107	42.8	893	1	68	12
107151	381571	381641	3	107	51.3	1121	13	1633	395.675
107152	381908	381911	2	103	55	1200	1	33	2181.14
107153	381573	381575	2	107	42.8	893	2	116	12
107154	382428	382429	2	107	62.1	1335	19.4	2480	1507
107156	382006	382956	3	107	60	1265	2	94	1985.18
107157	381541	382982	3	107	51.3	1121	3	414	415.364
107158	383034	383035	3	107	55.2	1194	3	210	5.12849
107159	382428	382964	3	107	63.7	1422	23	2298	2876.71
107160	382964	382965	3	107	63.7	1422	23	2298	2876.71
107161	382007	382428	3	107	63.7	1422	23	2298	2876.71
107162	382006	382007	3	107	63.7	1422	3	107	2036.77
107163	382008	382007	2	107	62.1	1335	20	2191	839.94
107164	382006	382008	1	107	36.9	1000	0.6	42	3.12041
107165	382100	382637	2	107	42.8	893	2	116	12
107166	381575	382100	2	107	42.8	893	2	116	12
107167	382330	382637	2	107	42.8	893	1	68	12
107168	381590	381681	3	107	38.5	818	10.3	850.6	559.561
107170	381589	381869	2	107	42.8	893	2.7	223.4	37.7582
107171	381675	382778	3	107	51.3	1121	13.2	1534.8	433.433
107172	381674	565928	3	107	51.3	1121	3	414	392.221
107173	381695	383151	3	107	62.1	1335	20	2522	1510.12
107174	382955	382956	3	107	63.7	1422	3	107	2039.89
107175	381695	382429	2	107	62.1	1335	20	2191	839.94
107176	382784	383150	3	107	38.5	818	10.3	850.6	559.561
107177	383150	383151	1	107	36.9	1000	8.5	744.4	248.968
107178	381694	383151	3	107	62.1	1335	13.5	1491.6	610.287
107179	382172	382784	3	107	38.5	818	10.3	850.6	559.561
107180	381681	382172	3	107	38.5	818	10.3	850.6	559.561
107181	381694	382778	3	107	51.3	1121	12.9	1803.2	933.222
107182	381694	383150	3	107	38.5	818	10.1	1038.6	710.637
107183	381864	381866	3	107	38.5	818	13.8	1449.8	157.137
107185	381867	382783	3	107	38.5	818	11	1128	710.637
107186	381590	382085	3	107	38.5	818	11	1128	710.637
107187	382084	382170	3	107	38.5	818	11	922	559.561
107188	382085	382170	3	107	38.5	818	11	1128	710.637
107189	381867	382084	3	107	38.5	818	11	922	559.561
107190	381866	382783	3	107	38.5	818	11	922	559.561
107191	381602	381674	3	107	51.3	1121	3	414	392.221
107192	381864	382782	3	107	38.5	818	15	1315	787.301
107193	381602	381638	3	107	38.5	818	12	901	467.762
107194	381602	382782	3	107	38.5	818	15	1538	708.743
107195	381588	381675	3	107	51.3	1121	13.2	1534.8	433.433
107196	381478	381588	2	107	42.8	893	2	116	12
107197	381588	381868	2	107	42.8	893	2.4	259.8	23.1429
107198	381868	381869	2	107	42.8	893	2.4	259.8	23.1429
107199	381588	381641	3	107	51.3	1121	14	1913	910.079
107200	381587	381589	2	107	42.8	893	2	152	37.7582
107202	382981	383095	3	107	51.3	1121	3	579	257.497
107204	381879	383096	3	107	51.3	1121	3	579	257.497
107205	381624	565928	3	107	51.3	1121	3	579	257.497
107206	381624	381625	3	107	51.3	1121	3	414	392.221
107207	381625	383096	3	107	51.3	1121	3	414	392.221
107208	381879	383095	3	107	51.3	1121	3	414	392.221
107209	381586	381587	2	107	42.8	893	2	152	37.7582
107210	381542	382174	2	107	42.8	893	2	152	37.7582
107214	381541	382981	3	107	51.3	1121	3	579	257.497
107221	381473	383072	2	107	51.3	1121	1	68	12
107222	381576	382832	2	107	50	1000	1	68	14.979
107223	382832	383070	2	107	50	1000	1	68	14.979
107225	381475	382219	3	107	50	1000	1	68	14.979
107226	381576	382219	3	107	55.2	1194	4	199	6.43019
107228	381476	383072	3	107	55.2	1194	4	199	17.0456
107229	381474	381573	2	107	42.8	893	2	116	12
107232	381474	382220	2	107	38.5	818	1	68	12
107235	383071	565931	1	107	24.2	568	1.4	81.2	6
107237	565930	565934	3	107	55.2	1194	2	83	5.04558
107238	382220	565932	2	107	38.5	818	1	68	12
107239	565931	565932	2	107	38.5	818	2	116	6
107242	383071	565933	3	107	55.2	1194	2	83	11.0456
107250	381471	383034	3	107	55.2	1194	3	210	5.12849
107265	381635	382469	2	103	55	1200	1	33	2181.14
107267	381472	382469	2	103	55	1271	1	41	1981.76
107269	381472	382830	2	107	47.9	947	2	180	579.384
107270	381635	381911	2	103	55	1271	1	41	1981.76
107271	381660	381859	2	103	55	1271	3	87	1738.06
107273	381640	381870	3	107	51.3	1121	13	1766	295.044
107274	382322	382441	2	107	50	1004	3	414	482.707
107275	381537	381583	3	107	55.2	1194	2	83	646.247
107277	381601	382079	3	107	51.3	1121	14	1913	910.079
107278	381585	383099	3	107	50	1000	1	147	13.7014
107279	381571	381704	3	107	51.3	1121	14	1913	910.079
107280	381601	381704	3	107	51.3	1121	13	1633	395.675
107281	383035	383099	3	107	55.2	1194	3	210	5.12849
107282	381585	382079	3	107	51.3	1121	13	1633	395.675
107284	381585	381640	3	107	51.3	1121	13	1766	295.044
107285	381585	382984	3	107	55.2	1194	2	83	646.247
107286	381871	381872	1	107	28.3	731	2	152	16
107287	381873	382582	3	107	51.3	1121	3	414	415.364
107288	381714	382983	3	107	50	1000	2	152	291.193
107289	381873	382982	3	107	51.3	1121	3	579	290.255
107290	381583	381871	1	107	28.3	731	2	152	16
107291	381583	382983	3	107	55.2	1194	2	83	652.247
107292	381584	382582	3	107	51.3	1121	3	579	290.255
107293	381639	381714	3	107	50	1000	2	152	291.193
107294	381584	565982	3	107	55.2	1194	2	83	897.11
107295	381584	381639	3	107	50	1000	2	152	291.193
107296	381584	382322	2	107	50	1004	3	414	496.278
107297	381550	381908	2	103	55	1200	1	33	2181.14
107298	381550	381870	3	107	51.3	1121	12	1506	160.268
107299	381550	381660	2	103	55	1271	3	87	1727.77
107300	381859	382113	2	103	55	1271	3	87	1738.06
107309	381578	382113	2	103	55	1264	4	134	1869.32
107310	381578	382441	2	107	50	1000	3	579	203.217
107312	381565	382973	2	107	46.7	975	2	101	560.123
107313	565945	565943	4	107	64.2	1420	9	959	3112.73
107314	565944	565945	5	107	42.9	947	11	1047	4143.96
107315	382659	382671	2	107	47.9	947	1	33	534.838
107316	381566	382087	1	107	31.6	775	4	199	5.65319
107317	381565	382671	2	107	47.9	947	1	41	188.059
107318	381564	382665	1	107	31.6	775	4	199	5.65319
107319	381564	382087	1	107	30.8	798	1	68	24.9387
107320	381565	381566	1	107	31.6	775	4	199	5.65319
107321	382659	382790	2	107	47.9	947	1	41	188.059
107322	565943	565941	3	107	45.8	999	5	404	1770.17
107323	565941	565942	3	107	40	800	7.3	509.6	2406.65
107324	565942	565944	4	107	42.9	947	11	1047	4143.96
107325	381581	565941	3	107	40	800	7.3	509.6	2406.65
107326	381580	381581	2	107	42.8	893	4.8	299	918.131
107327	381580	382437	3	107	42.8	893	1.2	72	172.081
107328	381582	382437	3	107	55	1200	1.3	138.6	1326.44
107329	381581	382437	3	107	45.8	999	5	404	1770.17
107330	381582	381580	1	107	28.2	731	0.3	29.7	6
107331	381750	382432	2	107	51.3	1121	12.7	1076.6	681.657
107332	381554	382237	2	107	35	700	1	147	160.465
107334	381669	382517	3	107	42.8	893	16	1604	713.688
107335	381556	382849	1	107	33.1	787	5.7	764.5	270.596
107336	381479	381676	2	107	43.1	867	2	168	506.415
107338	382063	382791	2	107	47.9	947	1	33	534.838
107339	381676	381916	2	107	47.9	947	2	168	257.393
107344	381916	381922	2	107	47.9	947	2	168	257.393
107348	381560	382235	2	107	38.5	818	1	127	323.47
107351	381479	382063	2	107	47.9	947	1	33	534.838
107352	381479	382235	2	107	35	700	1	147	160.465
107355	381554	381560	2	107	38.5	818	1	127	323.47
107358	381862	382179	1	107	33	787	6	677	284.25
107359	381863	383040	2	107	51.3	1121	14.3	1747.5	855.025
107360	381862	381907	1	107	33.1	787	5.7	764.5	257.981
107361	381905	381907	1	107	33	787	6	677	284.25
107362	381716	383039	2	107	42.8	893	10	1252	153.899
107364	381549	383040	2	107	51.3	1121	13.6	1123.3	681.657
107365	383040	383235	1	107	28.3	731	4.8	467.5	111.416
107366	383235	383234	1	107	33	787	1.8	168.3	45.3762
107367	381549	383235	2	107	42.8	893	5.4	555.2	225.886
107368	381549	383039	2	107	40	800	7.1	863	201.482
107369	383234	383039	1	107	28.2	731	1.2	148.5	10
107370	381549	383234	2	107	51.3	1121	6.7	780.4	605.326
107371	381558	382182	1	107	33.1	787	5.7	764.5	257.981
107373	382181	382182	1	107	33.1	787	6	677	284.25
107376	382179	382181	1	107	33.1	787	6	677	284.25
107379	381558	382849	1	107	33	787	6	677	296.865
107380	381712	382586	2	107	51.3	1121	16.7	1644.6	681.657
107381	381530	382913	2	107	51.3	1121	14.3	1747.5	855.025
107382	381863	382913	2	107	51.3	1121	16.7	1644.6	681.657
107383	381530	381712	2	107	51.3	1121	16.7	1644.6	681.657
107384	381750	382586	2	107	51.3	1121	10.3	1089.5	855.025
107386	381670	381683	3	107	42.8	893	3	217	1145.98
107387	382078	382515	1	107	23.9	498	1.9	222.6	249.21
107389	382518	382547	1	107	24.2	568	10.1	1216.4	270.839
107390	382240	382241	1	107	24.2	568	2	425	535.169
107391	381525	382516	2	107	38.5	818	1	147	12.788
107392	382480	383247	3	107	55	1200	1	114	1113.42
107393	381525	382238	2	107	38.5	818	1	127	323.47
107394	381773	382095	3	107	42.8	893	6	371	1090.21
107395	382237	382238	2	107	35	700	1	147	160.465
107396	381774	382095	3	107	46.9	997	3	217	1032.42
107397	381774	382242	3	107	42.8	893	6	371	1090.21
107398	381682	381773	3	107	42.8	893	6	371	1090.21
107399	381525	381682	3	107	42.8	893	6	371	1090.21
107400	381525	381670	3	107	42.8	893	3	217	1145.98
107401	382078	382239	3	107	42.8	893	2.3	143.8	896.773
107402	381683	382078	3	107	42.8	893	3	217	1145.98
107403	382520	382517	1	107	28.2	731	10.7	1463.2	221.228
107404	382518	382520	1	107	23.8	498	10.7	1463.2	221.228
107405	382517	382519	3	107	42.8	893	16	1604	934.916
107406	382239	382519	3	107	42.8	893	2.3	143.8	896.773
107407	382519	382520	1	107	23.8	498	10.1	1216.4	270.839
107408	382240	382516	2	107	38.5	818	1	127	111.559
107410	382522	383245	3	107	61.9	1422	2	187	753.749
107411	382240	382243	2	107	38.5	818	3	583	312.348
107412	382438	382521	2	107	38.5	818	3	552	634.727
107413	382438	383245	3	107	55	1200	1.3	138.6	1326.44
107414	382243	382521	2	107	38.5	818	3	583	312.348
107415	382438	383247	3	107	61.9	1422	2	187	756.873
107416	382241	382548	1	107	23.9	498	2	425	529.169
107417	382515	382548	1	107	23.9	498	1.9	222.6	249.21
107418	382547	382548	1	107	23.8	498	3.3	568.8	626.653
107420	381685	381690	2	107	42.8	893	3.5	431.2	242.491
107421	381690	382561	2	107	42.8	893	8.9	918.4	798.838
107422	381842	382434	2	107	51.3	1121	8	941	329.718
107423	382562	381690	2	107	42.8	893	10.2	780.3	586.311
107424	381527	381556	1	107	33	787	5.7	764.5	270.596
107425	381527	381690	3	107	42.8	893	11	1127	1087.78
107426	381526	381684	3	107	42.8	893	13	1607	1072.92
107427	381526	381669	3	107	42.8	893	16	1604	840.205
107428	381527	381684	3	107	42.8	893	16	1604	840.205
107430	382186	382092	2	107	42.8	893	2.9	485.4	6
107432	381528	382434	2	107	51.3	1121	6	649.5	260.756
107433	381995	382562	2	107	42.8	893	10.2	780.3	586.311
107434	383103	381995	1	107	23.9	498	2.8	210.7	6
107435	383103	381528	2	107	42.8	893	4.1	525.9	679.717
107437	382433	565832	1	107	33	787	2	181.8	113.121
107438	382433	383103	2	107	42.8	893	6.9	736.6	685.717
107439	382561	382433	2	107	42.8	893	8.9	918.4	798.838
107440	565832	382434	1	107	33	787	2	181.8	113.121
107441	381528	381995	2	107	51.3	1121	9.2	1031.3	1009.44
107443	381995	382432	2	107	51.3	1121	10.3	1089.5	844.025
107445	381528	382186	2	107	42.8	893	2.9	485.4	6
107446	382092	382563	2	107	42.8	893	2.9	485.4	6
107447	382564	382091	2	107	42.8	893	1.5	184.8	11
107449	382091	382431	2	107	42.8	893	1.5	184.8	11
107450	381685	382564	2	107	42.8	893	1.5	184.8	11
107451	382563	381685	2	107	42.8	893	1.9	316.4	6
107452	382341	383298	2	107	51.3	1121	7.7	765.6	373.878
107453	381842	382341	2	107	51.3	1121	7.7	765.6	373.878
107454	382190	382848	2	107	51.3	1121	7.7	765.6	373.878
107455	382190	383298	2	107	51.3	1121	8	941	329.718
107456	382110	382584	3	107	61.9	1422	7	424	1288.56
107457	381848	381849	1	107	25.3	645	3	134	159.566
107458	381754	381855	1	107	24.2	568	2	112	717.02
107459	383084	565822	3	107	40	816	11	1206	1228.7
107460	383380	383391	1	107	24.2	568	18	1405	442.801
107462	383462	383636	2	103	55	1264	8	741	1663.81
107463	383383	383989	3	107	40	816	0.3	38.1	993.852
107467	381604	381894	1	107	24.2	568	10	704	1
107469	381540	382168	1	107	36.3	904	10	472	261.724
107470	381895	381896	1	107	36.3	904	2	104	199.666
107471	383043	383044	1	107	36.3	904	0.3	6.9	1.29646
107472	383044	383041	1	107	24.2	568	0.3	6.9	1.29646
107473	381606	383044	2	103	55	1271	1	35	1362.51
107474	383233	383282	3	107	41.2	915	8.7	535.1	264.605
107475	383473	383637	2	107	42.8	893	4	463	104.106
107477	381658	381654	1	107	24.2	568	1.9	78.6	36.6429
107478	381552	381654	3	107	38.5	818	11	914	317.542
107480	381657	565826	1	107	36.2	904	6	337	181.643
107482	383111	383112	3	107	41.2	915	13	671	543.693
107484	381910	382980	3	107	38.5	818	12	959	524.928
107485	381553	382979	3	107	38.5	818	12	959	523.928
107486	381553	382980	3	107	38.5	818	12	901	473.762
107487	382089	382321	3	107	38.5	818	12	959	524.928
107488	381910	382321	3	107	38.5	818	12	901	473.762
107489	381543	382089	3	107	38.5	818	12	959	524.928
107490	381543	381654	3	107	38.5	818	12	901	473.762
107492	381655	381710	1	107	24.2	568	10	704	40.1667
107494	381634	381658	2	107	61.9	1422	8	327	604.482
107495	381659	381711	2	107	61.9	1422	8	327	599.382
107496	381634	381711	2	107	61.9	1422	7	322	501.876
107497	381552	381657	1	107	36.2	904	6	324.1	181.643
107498	381552	381982	3	107	61.9	1422	5.7	232.1	361.384
107499	381982	381655	1	107	24.2	568	2	68	1
107500	381552	381655	1	107	24.2	568	8	636	39.1667
107501	381552	381656	2	107	64.8	1347	0.3	4.2	111.525
107502	381656	381658	1	107	36.3	904	0.3	4.2	317.487
107503	381552	381658	2	107	61.9	1422	6.7	317.8	480.21
107505	381889	381982	3	107	61.9	1422	10.7	551.1	214.25
107506	381657	381982	1	107	36.2	904	9.3	456	80.1941
107507	381889	383111	3	107	39.9	840	13	671	543.693
107509	381604	381710	1	107	24.2	568	11.3	885.9	35.1667
107510	565825	565826	1	107	40.6	958	7.4	316.3	130.956
107518	381540	565825	1	107	40.6	958	7.4	316.3	130.956
107519	381890	382317	1	107	24.2	568	0.3	24.9	9.66667
107520	383112	383282	3	107	39.9	840	13	671	543.693
107521	381883	381884	1	107	24.2	568	0.3	24.9	9.66667
107522	381884	381890	1	107	24.2	568	0.3	24.9	9.66667
107523	381603	381979	2	107	38.5	818	13	965	200.666
107524	381898	381902	2	107	57.9	1271	2	81	122.143
107525	381603	382777	4	103	65.8	1513	3	89	2503.9
107527	383470	383985	1	107	23.8	498	5	588	23.3333
107528	382886	381708	1	107	24.2	568	1.7	64.5	26
107529	381551	382886	1	107	36.3	904	1.7	82.1	199.666
107531	381551	382887	1	107	24.2	568	11.3	882.9	1
107532	381894	382887	1	107	24.2	568	10	704	1
107533	381551	381708	2	107	38.5	818	10.3	720.5	97.1426
107534	381708	381979	2	107	38.5	818	12	785	123.143
107535	381902	382886	2	107	57.9	1271	2	81	122.143
107538	383471	383638	2	107	38.5	818	13	817	419.468
107539	383638	383640	1	107	27.7	620	5	344	25
107540	383380	383985	1	107	23.9	498	4	463	10
107541	382004	383471	2	107	35	722	13	817	994.942
107542	382424	381603	2	107	38.5	818	14	997	563.471
107543	382425	382004	2	107	35	722	13	817	994.942
107544	383640	382424	1	107	24.2	568	5	344	600.474
107546	381603	382425	2	107	35	722	13	817	994.942
107548	383380	383638	1	107	27.7	620	5	344	25
107549	381898	382990	2	107	57.9	1271	2	104	199.666
107550	381895	382990	1	107	36.3	904	2	81	122.143
107552	383431	383473	2	107	42.8	893	4	463	104.106
107553	383431	383470	1	107	23.9	498	5	588	23.3333
107554	383629	383630	1	107	36.9	1000	0.3	39.6	4.5303
107555	383473	383629	2	107	42.8	893	5	588	232.374
107557	383629	383474	2	107	42.8	893	4.7	548.4	227.844
107558	383474	383526	3	103	65.8	1513	5	588	2330.53
107560	381856	381885	1	107	24.2	568	4	258	36.9631
107561	381854	382977	2	103	55	1264	1	35	2152.57
107562	381591	382082	1	107	36.2	904	10	472	59.1429
107563	383110	383231	3	107	39.8	840	7	454	674.848
107565	381591	382168	1	107	40.6	958	8	328	130.956
107568	382749	565981	3	107	50	1000	2	152	690.437
107569	381591	382749	3	107	50	1000	2	152	690.437
107571	382808	382809	1	107	33.1	787	3.7	233.1	2.32734
107572	382809	383225	1	107	33	787	3.7	233.1	2.32734
107575	383225	383238	3	107	38	801	7	424	1023.09
107577	383233	383237	3	107	39.9	840	9	536	463.612
107578	383225	383236	3	107	35	700	2	152	419.57
107579	383225	383237	3	107	39.9	840	8.7	535.1	264.605
107581	383231	383238	3	107	39.8	840	7	454	674.848
107582	381546	381885	1	107	24.2	568	2	112	25.6667
107583	381546	382808	1	107	33.1	787	3.7	233.1	2.32734
107584	381546	381900	1	107	24.2	568	0.3	24.9	9.66667
107585	382081	382082	1	107	36.3	904	6	245	60.1429
107586	381857	382471	2	103	55	1264	1	46	1984.49
107587	381536	382111	2	103	55	1264	11	518	2033.64
107588	382471	382472	1	107	36.3	904	6	245	60.1429
107589	382472	381536	1	107	36.3	904	10	472	59.1429
107590	382081	382472	1	107	36.3	904	10	472	59.1429
107591	381536	382471	2	103	55	1264	7	280	2202.71
107592	381854	381857	2	103	55	1264	1	46	1984.49
107593	381753	381844	2	103	55	1271	1	35	2109.89
107597	382910	382911	2	107	60.4	1354	5.8	355.3	1214.62
107598	383042	383043	1	107	24.2	568	0.3	9	425.266
107599	381606	383043	1	107	24.2	568	1.7	103	291.754
107604	382910	383110	3	107	61.7	1422	7	454	674.848
107608	381844	383042	2	103	55	1271	1	35	2109.89
107609	383041	383042	1	107	36.2	904	0.3	9	25.6667
107610	381606	383041	1	107	24.2	568	3.7	251.1	35.6667
107611	381856	383041	1	107	24.2	568	2	112	25.6667
107612	381606	383042	2	103	55	1264	1	46	1740.1
107613	381753	382975	2	103	55	1264	1	46	1765.77
107614	382110	382978	3	107	59.8	1422	7	454	924.826
107615	382975	382976	1	107	35	850	0.3	13.8	95.5555
107616	381544	382975	2	103	55	1271	0.7	24.5	2076.5
107617	381544	382976	2	107	61.9	1422	7	454	579.293
107618	382978	382975	1	107	36.3	904	0.3	10.5	33.3942
107620	382911	382976	2	107	60.4	1354	5.8	355.3	1214.62
107621	381544	382977	2	103	55	1264	0.7	32.2	1984.49
107622	382977	382978	1	107	36.2	904	0.3	10.5	398.024
107623	381544	382978	3	107	61.9	1422	7	424	890.533
107624	381754	381851	1	107	24.2	568	4	258	283.597
107625	381851	383043	1	107	24.2	568	4	258	283.597
107626	381751	382133	2	103	55	1264	2	117	1675.88
107627	382851	565842	2	107	57.9	1271	2	81	96.1426
107628	383902	383169	2	103	55	1264	2	117	1675.88
107629	383381	383382	1	107	28.3	731	10.7	1167.9	234.844
107630	381547	381896	1	107	36.3	904	2	81	122.143
107631	381547	565842	2	107	62.3	1354	2	104	183.635
107632	383382	383902	2	103	55	1264	2	117	1669.21
107634	383382	383637	2	107	42.8	893	5	588	233.707
107635	383382	383636	2	103	55	1271	7.7	667.9	1403.34
107636	381535	383044	2	103	55	1264	1	46	1463.11
107637	381797	381849	1	107	28.2	731	3	175	406.4
107638	381797	381853	1	107	25.3	645	3	134	159.566
107639	381548	383046	1	107	28.3	731	3	175	406.4
107640	383045	383048	2	103	55	1271	1	35	1362.51
107641	382851	383047	2	107	62.3	1354	2	104	183.635
107642	381548	383047	2	107	57.9	1271	2	81	96.1426
107643	381548	383048	2	103	55	1264	1	46	1463.11
107644	381548	382133	2	103	55	1271	2	88	1415.94
107645	381535	383045	2	103	55	1271	1	35	1362.51
107646	381853	383046	1	107	25.3	645	3	134	159.566
107647	383375	382937	3	107	41.7	816	10	1087	905.581
107648	383381	383427	1	107	28.3	731	10	1087	100.706
107649	381850	383169	2	103	55	1271	2	88	1415.94
107650	381751	381850	2	103	55	1271	2	88	1415.94
107651	382937	565822	3	107	41.7	816	10	1087	905.581
107652	383375	383377	3	107	40	816	0.3	38.1	993.852
107653	383377	383383	3	107	40	816	0.3	38.1	993.852
107654	383375	383428	1	107	28.2	731	10.7	1167.9	234.844
107655	383427	383428	1	107	28.3	731	10	1087	100.706
107658	384037	384193	3	107	43.1	892	8	706	1342.59
107665	383389	383530	1	107	24.2	568	5	325	106.117
107666	383734	384149	3	107	43.1	892	8	706	1342.59
107667	383469	383727	1	107	24.2	568	5	325	43.3691
107671	383986	384143	1	107	24.2	568	5	325	49.3691
107672	383391	383986	1	107	24.2	568	5	325	49.3691
107673	383469	384143	1	107	27.7	620	5	344	35
107677	383389	383727	1	107	27.7	620	5	344	39
107678	383527	383529	2	107	38.5	818	13	1031	1008.01
107680	383530	383732	1	107	24.2	568	5	325	106.117
107681	383527	383732	1	107	27.7	620	5	344	32.2798
107682	383527	384191	3	107	44.1	892	8	741	615.079
107683	384149	384191	3	107	43.1	892	8	706	1342.59
107689	384044	384202	3	107	43.1	892	8	706	1342.59
107691	383734	384202	3	107	44.1	892	8	741	615.079
107692	384044	384193	3	107	44.1	892	8	741	615.079
107702	383432	383861	3	107	66.5	1422	0.3	38.1	943.987
107707	384045	566115	2	107	41.8	892	7.7	690.1	1267.1
107708	383406	383543	2	103	55	1271	7.7	667.9	1407.34
107709	384206	384480	4	103	69	1513	8	741	1302.69
107711	383472	384206	3	103	44.4	849	8	741	375.647
107715	384203	384204	3	107	43.1	892	8	741	813.208
107716	383472	384204	3	107	41.8	892	7.7	690.1	1275.5
107717	384045	384203	3	107	43.1	892	8	741	813.208
107718	383406	383462	2	103	55	1264	8	741	1667.81
107719	383378	383434	3	103	55	1264	0.3	15.9	2766.02
107721	383690	384481	4	103	65.8	1513	7.7	690.1	1727.37
107722	384480	384481	4	103	69	1513	8	741	1302.69
107724	383433	383631	2	103	55	1271	7.7	667.9	1407.26
107725	383433	383543	2	103	55	1264	8	741	1667.81
107726	383378	383690	4	103	69	1513	7.7	690.1	1069.69
107727	383690	566078	1	103	37.5	957	7.1	655.8	169.483
107728	383378	566078	2	103	55	1264	0.9	85.2	1498.33
107730	383631	566078	2	103	55	1271	7.7	667.9	1407.26
107731	383434	384100	3	103	55	1264	0.3	15.9	2766.02
107732	384038	384039	3	107	39.5	797	0.3	15.9	757.438
107735	384039	384156	3	107	39.5	797	0.3	15.9	757.438
107737	384037	566115	2	107	43.1	892	8	741	791.622
107740	383642	384038	3	107	39.5	797	0.3	15.9	779.024
107743	383376	383658	3	107	64.9	1422	0.3	38.1	1314.25
107746	383379	383432	3	107	64.9	1422	0.3	38.1	1314.25
107749	383989	384008	3	107	40	816	0.3	38.1	993.852
107767	381667	381668	3	103	55.4	1385	12.3	1186.4	1232.71
107772	381777	382853	2	107	55	1200	8	908	1130.17
107773	381511	382635	3	107	42.8	893	4	389	218.354
107775	382752	382753	2	107	45.2	938	11	1052	621.458
107777	381843	382753	1	107	28.3	731	11	809	250.382
107779	381642	382585	3	107	42.8	893	2.3	201.4	85.0219
107780	382866	382868	2	107	59	1422	6.9	626.7	394.748
107781	382873	382866	1	107	37	1011	6.9	626.7	394.748
107782	382868	382872	1	107	38.8	1011	6.1	420.7	428.256
107783	381960	382868	2	107	55	1200	7.8	684.3	1221.37
107784	381545	381592	3	107	61.9	1422	10	770	1515.32
107786	382503	382914	3	107	42.8	893	4	389	237.763
107787	381545	382751	1	107	29.8	768	9	940	621.458
107788	382584	382834	3	107	61.9	1422	7	424	1288.56
107789	382750	382751	2	107	42.8	893	9	663	255.692
107791	381852	382750	1	107	24.2	568	2	112	5.30973
107792	382753	382750	2	107	40.6	859	11	809	250.382
107793	381545	382834	3	107	59.8	1422	7	454	924.826
107794	382751	382752	2	107	39.4	789	14.3	1368.4	719.081
107801	382914	383126	3	107	42.8	893	4	389	237.763
107802	381511	383126	3	107	42.8	893	3	298	201.554
107803	381513	381834	3	107	55	1200	13	1136	1520.05
107804	381513	382138	3	107	42.8	893	4	389	238.096
107805	382585	382884	3	107	42.8	893	2.3	201.4	85.0219
107806	381514	382088	3	107	55	1200	13	1136	1520.05
107807	381592	382088	3	107	61.9	1422	10	770	1515.32
107808	381514	381834	3	107	61.9	1422	10	770	1515.32
107809	382145	382146	3	107	42.8	893	3.3	340	201.554
107810	382138	382146	3	107	42.8	893	4	389	237.763
107811	381512	382503	3	107	42.8	893	4	389	237.763
107812	381512	382145	3	107	42.8	893	3.3	340	201.554
107813	381513	381746	3	107	42.8	893	3	298	103.22
107814	382140	382868	4	107	61.9	1422	10.3	799.4	1556.99
107815	381513	382140	4	107	61.9	1422	10.3	799.4	1559.39
107816	381746	382884	3	107	42.8	893	3	298	103.22
107817	381833	381709	1	107	23.8	498	3.3	316.4	97.623
107818	381835	383084	3	107	40	816	11	1206	1229.03
107819	382882	382883	3	107	40	816	11	1206	1229.03
107820	381843	382633	1	107	29.8	768	11	1052	621.458
107821	381848	382633	1	107	28.2	731	3	175	406.4
107822	381845	381846	1	107	23.9	498	3.3	316.4	97.623
107823	381846	382136	1	107	23.9	498	3.3	316.4	97.623
107824	382136	382137	1	107	23.8	498	3.3	316.4	97.623
107826	381835	382883	3	107	41.7	816	10	1087	905.914
107827	381724	381832	2	107	55	1200	8	908	1131.17
107828	381832	383134	2	107	55	1200	8	908	1131.17
107829	381510	383083	3	107	42.8	893	2	172	85.0219
107830	381709	382991	3	107	42.8	893	6	585	200.843
107831	382991	383133	3	107	42.8	893	6	585	200.843
107832	383083	383133	3	107	42.8	893	2	172	85.0219
107833	381642	381709	3	107	42.8	893	3	298	103.22
107834	381510	382915	2	107	56.4	1200	11	1202	924.272
107836	381510	382882	3	107	40	816	11	1206	1229.03
107837	382788	382915	2	107	55	1200	8	908	1131.17
107838	382788	383134	2	107	56.4	1200	11	1202	924.272
107839	381724	383017	2	107	56.4	1200	11	1202	924.272
107840	382098	382853	2	107	56.4	1200	11	1202	920.272
107841	382098	383017	2	107	55	1200	8	908	1127.17
107845	381600	382500	3	103	55.4	1385	11.4	1065.2	1232.71
107847	381522	565835	1	107	24.2	568	2	396	14.2308
107849	381469	381470	2	107	42.8	893	4	568	86.7042
107850	381521	382184	2	107	42.8	893	4	658	40.1369
107852	381469	381521	2	107	42.8	893	4	658	25.9061
107853	381519	382184	2	107	42.8	893	4	568	113.335
107855	381519	382635	3	107	42.8	893	3	298	186.608
107856	381519	381686	3	107	42.8	893	4	389	253.491
107871	381600	381668	3	103	55	1270	10.3	1046.3	1638.85
107873	381470	383135	1	107	28.3	731	6	964	86.7042
107874	381523	565835	1	107	24.2	568	1	227	14.2308
107877	381470	381523	1	107	24.2	568	1	227	14.2308
107878	381524	382687	2	103	55.4	1385	7	621.8	1079.9
107879	381517	383148	3	103	55.4	1385	7	621.8	1098.42
107881	382685	383148	3	103	55	1270	7	700	1365.28
107882	381524	382685	3	103	55	1270	7	700	1365.28
107883	381517	382500	3	103	55	1270	9.7	998.9	1643.46
107884	381517	382684	2	107	42.8	893	4.4	443.4	200.608
107885	382684	383005	2	107	42.8	893	4.4	443.4	200.608
107886	382687	382688	2	103	55.4	1385	7	621.8	1079.9
107889	381960	382865	1	103	35.1	963	4.6	488.4	334.093
107890	382871	381960	2	103	65	1500	4.8	436.3	572.851
107892	382009	565963	3	103	55.4	1349	11	962	1555.46
107893	382009	565964	2	107	38.5	818	0.7	105	23
107894	382867	382869	2	103	55.4	1385	11	1202	911.206
107895	382865	382870	1	103	35.1	963	4.6	488.4	334.093
107896	382935	382936	1	107	36.2	904	2.8	325.5	294.343
107899	382872	383107	1	107	38.8	1011	6.1	420.7	428.256
107900	382935	383108	1	103	35.1	963	1.8	162.9	39.75
107901	381777	382936	2	107	56.4	1200	11	1202	929.272
107902	382867	382873	2	107	59	1422	6.9	626.7	394.748
107904	382789	382867	2	107	56.4	1200	11	1202	929.272
107905	382789	382936	2	107	55	1200	5.2	582.5	835.823
107906	383108	382867	1	103	35.1	963	1.8	162.9	39.75
107909	381667	565961	3	103	55	1270	10.3	1046.3	1638.85
107910	565962	382871	2	103	65	1500	4.8	436.3	572.851
107911	383107	382869	1	107	38.8	1011	6.1	420.7	424.923
107913	382869	565961	3	103	55.4	1385	12.3	1186.4	1232.71
107914	382869	565962	2	103	65	1500	4.8	436.3	572.851
107915	382870	382935	1	103	35.1	963	4.6	488.4	334.093
107922	381975	382988	3	103	65	1500	9	815	1701.58
107927	381975	382415	4	103	55.4	1349	11	962	1555.46
107928	381960	382415	4	103	65	1500	9	815	1701.58
107930	382988	565963	3	103	65	1500	9	815	1701.58
107931	382009	382482	3	103	65	1500	9	815	1678.58
107937	381781	381962	1	107	23.8	498	3	548	9
107938	381533	382539	3	103	50	1198	8	745	1252.33
107939	382906	382997	4	107	64.2	1420	7	1138	1413.1
107941	382114	382816	3	103	51.2	1135	11	1167	727.585
107943	382905	565843	2	107	38.5	818	3.3	576.6	615.062
107944	565843	382906	2	107	38.5	818	3	583	70.534
107945	565843	565849	2	107	38.5	818	3.3	576.6	615.062
107946	382905	382906	4	107	64.2	1420	4	555	1342.56
107948	381666	381611	2	107	57.9	1271	0.3	34.2	593.573
107949	381611	382435	2	107	61.9	1422	1.7	155.8	744.375
107950	381611	381664	2	107	57.9	1271	0.3	31.2	12.4987
107951	565841	565847	2	107	51.3	1121	7.7	765.6	373.878
107953	381662	381663	1	103	35	875	2.1	246.4	4.51087
107954	381631	381663	2	103	59.2	1293	1.2	136.8	907.103
107955	382324	382430	3	103	51.2	1135	11	1167	727.585
107956	381665	381630	2	103	59.2	1226	3	350.4	922.782
107957	381630	381631	2	103	51.2	1135	11	1167	715.086
107962	381630	381661	2	107	51.3	1121	8	941	329.718
107963	381661	565847	2	107	51.3	1121	8	941	329.718
107964	381630	381666	2	107	57.9	1271	0.3	34.2	593.573
107965	381662	382324	3	103	51.2	1135	11	1167	727.585
107966	381631	382545	3	103	51.2	1135	11	1167	715.086
107968	381662	382545	3	103	51.2	1198	8.9	1046.6	1248.82
107969	382435	381665	2	103	59.2	1226	3.6	435.6	922.782
107970	381663	382874	2	103	55	1293	3.3	383.2	911.614
107971	382435	382874	3	103	65	1500	1.7	155.8	744.375
107972	382114	382430	3	103	50	1198	11	1293	1253.33
107973	382115	382541	3	103	51.2	1135	11	1167	727.585
107974	382115	382816	3	103	50	1198	11	1293	1253.33
107975	382116	382542	3	103	51.2	1135	11	1167	727.585
107976	382116	382541	3	103	50	1198	11	1293	1253.33
107977	381962	383131	1	107	23.8	498	3	548	9
107978	381964	383132	3	103	50	1198	8	745	1252.33
107979	381534	382542	3	103	50	1198	11	1293	1253.33
107980	381534	383131	1	107	23.8	498	3	465	9
107981	381534	383132	3	103	51.2	1135	8	702	726.585
107982	381964	382539	3	103	51.2	1135	8	702	726.585
107983	381784	381793	1	107	28.3	731	0.3	40.5	18
107985	382205	382473	3	107	43.4	999	4.7	889.5	1816.43
107986	381533	382475	3	103	51.2	1135	8	702	726.585
107987	382327	382451	2	107	37.3	751	3	465	9
107988	382118	382969	3	103	56.7	1355	14	1581	1784.75
107989	382204	383284	3	107	63	1493	0.7	94.5	863.745
107991	381966	382966	3	103	51.2	1135	8	702	708.585
107992	382967	383243	2	107	35	700	7	1114	2069.51
107993	383242	565978	2	107	57.9	1271	7	1138	1102.48
107994	383243	382997	2	107	64.2	1420	7	1114	2069.51
107995	382997	383242	1	107	36.3	904	7	1138	1102.48
107996	381784	382476	3	103	51.2	1135	8	702	708.585
107997	381784	382475	3	103	50	1198	8	745	1252.33
107998	381697	381966	3	103	51.2	1135	8	702	708.585
107999	382476	382903	3	103	51.2	1135	8	702	708.585
108000	381697	382903	3	103	50	1198	8.3	785.5	1234.33
108001	382118	383264	3	103	61.7	1500	14	1583	3098.78
108002	383140	383264	3	103	56.7	1355	14	1581	1784.75
108003	382205	383265	3	107	40	902	5	947	1995.18
108004	381699	383140	3	103	56.7	1355	10.9	1158.9	1487.64
108005	383241	383140	1	107	36.3	904	3.1	422.1	297.115
108006	381699	383265	3	107	43.4	999	4.7	889.5	1816.43
108007	381699	382967	2	107	35	700	7	1114	2069.51
108008	381699	382543	3	103	50	1198	8.3	785.5	1234.33
108009	565978	383241	2	107	57.9	1271	3.1	422.1	308.488
108010	565978	381699	2	107	37.3	751	3.9	715.9	793.991
108011	382543	382966	3	103	50	1198	8.3	785.5	1234.33
108013	382062	382068	3	107	60	1349	1	119	744.193
108015	382097	382811	1	107	23.9	498	3	548	9
108016	381783	382811	1	107	23.9	498	3	465	9
108019	381781	381783	1	107	23.9	498	3	465	9
108021	381793	382201	1	107	28.3	731	0.3	40.5	18
108024	381609	382202	1	107	28.3	731	0.3	40.5	18
108026	382067	382068	3	107	63	1493	1	135	875.745
108029	382067	383284	3	107	60	1349	1	119	732.193
108030	382032	382096	2	107	37.4	751	3	465	9
108032	382032	382477	3	107	63	1493	1	135	875.745
108033	382032	382553	1	107	23.8	498	3	548	9
108036	382097	382553	1	107	23.9	498	3	465	9
108038	382032	382198	3	107	60	1349	1	119	744.193
108039	382062	382198	3	107	63	1493	1	135	875.745
108040	382096	382326	2	107	37.4	751	3	465	9
108041	382326	382327	2	107	37.4	751	3	465	9
108042	382863	382864	3	103	56.7	1355	14	1581	1784.75
108044	382512	382969	3	103	61.7	1500	14	1583	3098.78
108045	382512	382863	3	103	56.7	1355	14	1581	1784.75
108047	381978	382864	3	103	61.7	1500	14	1583	3098.78
108050	382452	382459	1	107	23.9	498	3	548	1
108053	382206	382450	3	107	42.8	893	4	795	952.683
108057	382018	382204	3	107	63	1493	0.7	94.5	863.745
108058	382206	382474	3	107	45.8	906	4	828	1262.99
108059	382018	382474	3	107	42.8	893	4	795	952.683
108060	382018	382473	3	107	40	902	5	947	1995.18
108072	382449	382452	1	107	23.8	498	3	548	1
108073	382449	382461	3	107	45.8	906	4	828	1261.99
108074	382211	382464	3	107	42.8	893	7	1260	951.683
108076	382450	382461	3	107	42.8	893	7	1260	952.683
108077	382452	382450	1	107	28.2	731	3	465	1
108082	382211	382875	3	107	45.8	906	7	1376	1261.99
108083	382449	382875	3	107	42.8	893	7	1260	951.683
108090	382360	382940	2	107	42.8	893	6	809	157.511
108091	384597	565940	3	107	55	1284	1	119	841.472
108092	383681	383685	3	103	55.4	1349	0.3	45	1538.55
108093	383430	383738	1	107	33	787	11.7	1067	58.3214
108095	383450	384062	1	107	33.1	787	11.7	1067	93.5082
108096	383816	384265	3	103	65	1500	11.1	1183.8	2050.58
108099	382393	382396	3	107	42.8	893	3.7	572.9	90.5291
108100	382399	382402	1	107	23.9	498	0.3	84.3	235.234
108102	382353	382412	2	107	42.8	893	4.7	722.9	178.234
108103	382359	382483	2	107	51.3	1121	1.4	210.7	29.1154
108105	383698	384199	3	103	55.4	1349	0.3	45	1544.55
108106	384063	384484	1	107	33.1	787	11.7	1067	93.5082
108107	382392	382403	1	107	24.2	568	4	732	579.464
108109	381959	565920	3	103	55.4	1385	4.3	515.4	1454.62
108111	382501	565848	1	107	23.9	498	16	2187	324.987
108112	381776	381959	1	107	23.9	498	12	1702	881.119
108113	381959	382900	2	103	55	1270	7	700	1351.05
108114	382410	382501	1	107	23.8	498	16	2187	1156.13
108115	381776	382410	1	107	23.8	498	13.7	1726.4	888.822
108116	382412	382689	1	107	24.2	568	2.3	460.6	267.31
108118	565848	382392	1	107	23.8	498	4	732	574.464
108124	565920	565921	3	103	55.4	1385	4.3	515.4	1454.62
108127	382355	382478	3	107	57.9	1271	0.3	45	105.589
108128	382381	382712	2	107	51.3	1121	1.4	210.7	80.5893
108129	382385	382402	3	107	42.8	893	3.7	572.9	105.029
108131	382384	382713	2	107	42.8	893	1.2	134.4	10.6154
108132	383694	566095	1	107	33.1	787	11.7	1067	59.8929
108134	383686	384188	3	103	65	1500	8.1	732.8	1618.69
108135	382402	382405	3	107	42.8	893	3.7	572.9	105.029
108137	382010	382713	2	107	42.8	893	0.9	121.2	10.6154
108138	382010	382353	2	107	38.5	818	1	150	94.2047
108140	382353	382405	3	107	42.8	893	4.1	406.8	52.7667
108142	382080	382414	2	107	38.5	818	0.7	105	83.5893
108143	383689	382876	1	107	23.9	498	11.7	1067	59.8929
108145	382876	381599	1	107	23.9	498	11.7	1067	59.8929
108146	381599	382989	3	103	65	1500	9	815	1678.58
108147	382462	383689	1	107	33.1	787	0.9	82.2	59.8929
108149	383616	383693	1	107	33	787	11.7	1067	59.8929
108151	383687	383693	1	107	33.1	787	0.9	82.2	59.8929
108152	383687	383689	1	107	33.1	787	11.7	1067	59.8929
108153	383616	566095	1	107	33	787	0.9	82.2	59.8929
108154	382358	382383	2	107	51.3	1121	1.4	210.7	80.5893
108155	382011	382387	2	107	42.8	893	1.2	134.4	15.6154
108156	382372	382479	3	107	57.9	1271	2.1	315.7	470.386
108157	382394	382484	2	107	42.8	893	7.2	1003.5	622.23
108159	382386	382716	2	107	37.4	751	0.9	135.3	5
108160	382385	382386	2	107	37.4	751	0.9	135.3	5
108161	382385	382394	2	107	42.8	893	7.2	1003.5	622.23
108162	382384	382387	2	107	42.8	893	1.8	256.5	15.6154
108165	382354	382484	2	107	42.8	893	3.7	572.9	105.029
108166	382354	382396	3	107	42.8	893	5.1	687.8	163.844
108167	382354	382395	3	107	57.9	1271	2.1	315.7	470.386
108169	382379	382380	3	107	57.9	1271	0.3	45	42.1154
108172	382011	382380	3	107	57.9	1271	3	451	486.002
108173	382358	382379	3	107	57.9	1271	0.3	45	42.1154
108174	382358	382478	3	107	57.9	1271	3	451	471.502
108176	383519	384190	3	103	65	1500	11.1	1183.8	2056.58
108179	383418	384484	2	107	51.3	1121	0.9	82.2	93.5082
108180	384198	382355	3	107	57.9	1271	0.3	45	105.589
108188	383519	384189	3	107	57.9	1271	0.3	45	105.589
108189	384189	384198	3	107	57.9	1271	0.3	45	105.589
108190	383418	383694	1	107	33.1	787	11.7	1067	59.8929
108195	384190	384199	3	103	65	1500	11.1	1183.8	2056.58
108202	382371	382493	1	107	33.1	787	0.9	121.2	41.1154
108203	382073	382378	3	107	42.8	893	3.7	572.9	90.5291
108204	383816	383909	3	103	55.4	1349	0.3	45	1538.55
108207	382378	382397	3	107	42.8	893	3.7	572.9	90.5291
108208	382393	382397	3	107	42.8	893	5.1	687.8	163.844
108209	383641	382550	1	107	33.1	787	1.4	210.7	29.1154
108210	384062	384063	1	107	33.1	787	11.7	1067	93.5082
108212	382371	382427	1	107	33	787	1.4	210.7	29.1154
108213	383698	383909	3	103	65	1500	11.1	1183.8	2050.58
108214	382074	382364	1	107	33.1	787	0.3	82.2	47.4487
108215	382360	382493	1	107	33.1	787	2.3	300.1	29.1154
108216	382360	383055	3	107	42.8	893	3.7	572.9	90.5291
108217	382073	383055	3	107	42.8	893	5.1	687.8	163.844
108219	383815	383957	1	107	33	787	0.9	82.2	81.5082
108220	383450	383815	1	107	33.1	787	0.9	82.2	93.5082
108221	383413	383442	1	107	33.1	787	11.7	1067	81.5082
108222	383464	383957	1	107	33	787	11.7	1067	93.5082
108223	383442	383464	1	107	33.1	787	11.7	1067	81.5082
108224	383819	383959	1	107	33	787	0.9	82.2	72.9368
108225	383413	383819	1	107	33.1	787	0.9	82.2	72.9368
108226	383685	384265	3	103	55.4	1349	0.3	45	1538.55
108227	383738	383959	1	107	33.1	787	11.7	1067	72.9368
108228	382155	382156	3	107	52.1	1254	1	135	874.078
108229	382025	382148	1	107	33	787	0.3	82.2	42.8333
108233	382446	382532	3	107	57.9	1271	6	809	251.057
108237	382024	382069	3	107	63	1493	1	135	886.245
108244	382024	383057	3	107	60	1349	1	119	754.693
108254	382016	382025	3	107	51.3	1121	0.3	82.2	24.8333
108260	382016	382069	3	107	60	1349	1	119	754.693
108261	382016	382155	3	107	52.1	1254	1	135	874.078
108262	382070	382071	3	107	60	1349	1	119	778.193
108266	382030	382072	3	107	60	1349	1	119	744.193
108267	382072	382856	3	107	60	1349	1	119	744.193
108268	382199	382856	3	107	63	1493	1	135	875.745
108270	382030	382071	3	107	63	1493	1	135	914.745
108272	382017	382070	3	107	60	1349	1	119	778.193
108274	382017	383057	3	107	63	1493	1	135	886.245
108280	382881	382940	2	107	42.8	893	5.7	790.8	72.1958
108281	382447	382993	3	107	58.8	1422	6.7	925.8	1316.71
108282	382880	382881	2	107	42.8	893	5.7	790.8	72.1958
108283	382448	382992	2	107	42.8	893	5.7	790.8	72.1958
108284	382880	382992	2	107	42.8	893	6	809	157.511
108285	382448	565940	3	107	58.8	1422	1	135	1248.51
108286	382448	382993	3	107	55	1284	7	928	994.983
108287	382442	382445	3	107	50	1133	1.3	201.2	744.526
108288	382442	382447	3	107	58.8	1422	6.7	925.8	1316.71
108289	382445	382987	3	107	50	1133	1.3	201.2	744.526
108290	382446	383302	3	107	57.9	1271	6	873	441.229
108291	382443	382987	3	107	52.1	1254	1	135	876.078
108292	382156	382443	3	107	52.1	1254	1	135	874.078
108293	382442	383302	3	107	57.9	1271	6	809	251.057
108297	382843	383340	3	107	57.9	1271	6	809	251.057
108308	382532	382842	3	107	57.9	1271	6	809	251.057
108309	382842	382843	3	107	57.9	1271	6	809	251.057
108333	565851	565893	3	107	37.3	751	6	873	423.895
108334	383338	383340	3	107	57.9	1271	6	873	441.229
108337	383338	565893	3	107	37.3	751	6	809	7.85902
108338	565850	565851	3	107	37.4	751	6	873	423.895
108342	383969	384208	3	103	55.4	1349	1	221	425.912
108353	383415	384131	3	103	61.7	1500	13	1401	2876.76
108354	384208	566189	3	103	55.4	1349	14	1409	1602.11
108355	383430	383429	1	107	36.2	904	1.2	117.9	58.3214
108356	383415	383429	3	103	55.4	1453	1	128.3	1899.37
108357	383415	383430	1	107	33	787	12	1102.7	58.3214
108358	383681	383684	3	103	61.7	1500	12.1	1318.8	2818.44
108359	383429	383684	3	103	55.4	1453	1.3	164	1899.37
108360	384597	384598	3	107	58.8	1422	1	135	1248.51
108361	383681	383683	3	107	55	1284	1	119	841.472
108362	384073	384074	3	107	58.8	1422	1	135	1248.51
108363	384073	384598	3	107	55	1284	1	119	841.472
108364	383683	384249	3	107	55	1284	1	119	841.472
108365	384074	384249	3	107	58.8	1422	1	135	1248.51
108366	566189	566190	3	103	55.4	1349	14	1409	1602.11
108367	384131	566190	3	103	61.7	1500	13	1401	2876.76
109020	382465	383313	3	107	42.8	893	7	1260	927.683
109049	382031	382465	3	107	42.8	893	7	1260	927.683
109072	383239	383287	3	107	42.8	893	8	1597	3137.24
109073	383239	565914	2	107	37.3	751	6	873	451.395
109078	383312	383324	3	107	45.8	906	7	1376	1263.62
109080	565857	565859	3	107	64.2	1420	0.3	66.3	145.248
109082	566063	565908	2	107	37.3	751	6	873	456.395
109084	383286	565916	3	107	45.8	906	7	1376	1263.62
109085	565865	565965	1	107	24.2	568	0.7	154.7	614.28
109087	565966	565865	1	107	24.2	568	1	178	477.8
109090	383274	565895	3	107	42.8	893	7	1260	1179.18
109092	382014	383274	3	107	42.8	893	7	1260	1179.18
109098	382014	383313	3	107	45.8	906	7	1376	1237.99
109105	383323	565895	3	107	45.8	906	7	1376	1263.62
109106	383323	383324	3	107	42.8	893	7	1260	1179.18
109107	565856	565966	3	107	40.9	757	0.3	66.3	310.617
109108	565864	565968	1	107	23.8	498	0.3	66.3	5.21555
109109	565854	565856	3	107	40.9	757	0.3	66.3	310.617
109112	565857	565966	3	107	41.5	796	1	178	590.071
109113	566022	565860	3	107	64.2	1420	1	178	1109.47
109114	383260	565896	2	107	37.3	751	6	873	456.395
109115	565906	565908	2	107	37.3	751	6	809	40.359
109116	383271	565946	2	107	37.3	751	6	809	7.85902
109118	383259	565946	2	107	37.4	751	6	873	423.895
109119	383259	565896	2	107	37.3	751	6	809	40.359
109120	566021	566022	3	107	64.2	1420	1	178	1109.47
109121	565858	565861	3	107	64.2	1420	0.3	66.3	145.248
109122	383260	565911	2	107	37.3	751	6	809	40.359
109123	565860	565965	3	107	64.2	1420	1	178	1109.47
109124	565861	565965	3	107	64.2	1420	0.3	66.3	145.248
109125	565858	565967	3	107	64.2	1420	1	178	1109.47
109126	565859	565967	3	107	64.2	1420	0.3	66.3	145.248
109127	565906	565911	2	107	37.4	751	6	873	456.395
109128	565894	565916	3	107	42.8	893	7	1260	1179.18
109129	383276	383311	3	107	45.8	906	2.1	412.8	1263.62
109130	383300	383311	3	107	42.8	893	2.1	378	1179.18
109131	383300	383312	3	107	45.8	906	7	1376	1263.62
109133	565894	565917	3	107	45.8	906	2.1	412.8	1263.62
109134	383276	565904	3	107	42.8	893	2.1	378	1179.18
109135	565904	565917	3	107	42.8	893	2.1	378	1179.18
109136	383267	383308	2	107	38.5	818	6	873	454.395
109137	384498	383307	2	107	37.4	751	6	809	41.359
109138	565866	565915	2	107	64.2	1420	1	178	753.659
109139	565979	565866	2	107	37.4	751	1	221	528.781
109141	565863	565866	2	107	64.2	1420	1	178	997.202
109142	565862	565865	2	107	64.2	1420	1	221	619.495
109143	565862	565863	2	107	64.2	1420	1	178	997.202
109144	383307	383308	2	107	37.3	751	6	809	41.359
109145	384498	566062	2	107	37.3	751	6	873	456.395
109146	566062	566063	2	107	37.3	751	6	873	456.395
109148	383283	383310	3	107	46.8	900	8	1438	1948.71
109149	383283	565867	3	107	42.8	893	8	1597	3137.24
109150	383285	383286	3	107	45.8	906	7	1376	1263.62
109151	565867	565979	2	107	37.3	751	1	221	528.781
109152	565980	383285	2	107	64.2	1420	0.7	124.6	753.659
109154	565915	565980	2	107	64.2	1420	0.7	124.6	753.659
109155	383285	565867	3	107	46.8	900	8	1438	1928.63
109156	383287	383309	3	107	42.8	893	8	1597	3137.24
109157	383309	383310	3	107	42.8	893	8	1597	3137.24
109158	383267	565914	2	107	37.4	751	6	809	41.359
109169	383304	383364	2	107	37.4	751	14	2247	2169.33
109171	383303	383304	2	107	37.4	751	14	2247	2169.33
109172	383239	383303	2	107	37.4	751	14	2247	2169.33
233529	381893	381659	2	107	61.9	1422	8	327	587.382
233530	382429	382008	2	107	64.2	1420	20	2191	839.94
233531	384056	382424	1	107	24.2	568	9	653	104.897
233532	382777	381607	4	103	65.8	1513	3	89	2503.9
233533	382955	381692	3	107	60	1265	2	94	1985.18
233536	383603	383529	2	107	38.5	818	13	1085	770.695
233549	383391	383390	1	107	23.9	498	13	1080	393.432
233956	382951	381693	3	107	60	1265	4	139	2004.49
234017	382952	382951	3	107	60	1265	4	139	2004.49
234018	381692	381691	3	107	60	1265	4	139	2004.49
234019	382335	381691	3	107	63.7	1422	3	107	2039.89
234020	382952	382335	3	107	63.7	1422	3	107	2039.89
234023	382106	381994	2	103	65	1422	14	550	1694.4
234024	382797	382124	2	103	64.2	1422	14	523	2468.92
234025	382125	382124	2	103	65	1422	14	550	1694.4
234026	382125	381994	2	103	64.2	1422	14	523	2468.92
234027	382466	381757	2	107	61.9	1422	8	327	587.382
234028	381893	381756	2	107	61.9	1422	7	322	492.276
234030	383009	382106	2	103	64.2	1422	11	461	1222.52
234031	382466	381608	2	107	61.9	1422	7	322	450.876
234032	383009	381608	2	103	64.2	1422	11	416	1493.63
234033	381757	381756	2	107	61.9	1422	8	327	587.382
234035	382775	381607	4	103	69	1513	3	89	2917.06
234038	384054	383724	2	107	38.5	818	1	67	183.383
234039	566160	383851	1	107	24.2	568	1	65	158.876
234040	566164	566160	1	107	24.2	568	0.3	19.5	14.8001
234043	383851	383603	2	107	38.5	818	1	65	158.876
234044	384055	383449	1	107	24.2	568	13	1080	543.631
234045	383724	383449	2	107	38.5	818	1	67	183.383
234048	384055	383390	1	107	23.9	498	13	1116	183.912
234716	565945	381653	4	107	42.9	947	11	1047	1662.8
234717	382464	382031	3	107	42.8	893	7	1260	951.683
234722	382959	382958	3	107	63.7	1422	5	552	3282.71
234723	382974	382973	2	107	47.9	947	5	240	217.059
234725	565850	383271	2	107	38.5	818	6	809	7.85902
234728	566021	566019	3	107	64.2	1420	1	221	759.528
235147	381628	381568	4	107	40	800	5	552	806.723
235231	382958	382257	3	107	63.7	1422	5	552	3282.71
235232	381570	381569	3	107	42.8	893	4	508	782.583
235235	383292	381569	3	103	55	1271	1.2	102.6	2480.56
235236	383292	382822	4	103	55	1200	4	508	2261
235237	382256	382255	2	103	60.8	1341	5	552	967.139
235238	382822	382255	4	103	55	1200	4	508	2261
235239	381628	381570	4	107	42.8	893	4	508	811.583
235314	382331	381568	2	107	42.8	893	4	508	811.583
235316	381652	381567	2	107	47.9	947	9	748	966.566
235317	383319	382331	2	107	42.8	893	4	508	811.583
235318	383319	381567	2	107	40	800	5	552	806.723
235319	382974	381567	2	107	46.7	975	2	101	583.123
235327	382436	381653	4	107	45.8	999	7	653	2087.18
235328	382436	381652	2	107	47.9	947	1.2	100.2	578.887
235330	382440	382436	4	107	45.8	999	0.3	9.9	2017.62
235545	565982	565981	3	107	55.2	1194	2	83	897.11
235546	383235	381545	2	107	42.8	893	9	894	337.301
235547	382477	382199	3	107	63	1493	1	135	875.745
235551	382111	381578	2	103	55	1264	11	518	2033.64
235552	382482	381599	3	103	65	1500	9	815	1678.58
235554	382480	381611	3	107	61.9	1422	2	187	756.873
235556	382900	382688	2	103	55	1270	7	700	1351.05
235559	565841	382848	2	107	51.3	1121	8	941	329.718
235560	382979	381638	3	107	38.5	818	12	959	523.928
235561	381686	381685	3	107	42.8	893	4	389	253.491
235562	382905	382904	3	107	64.2	1420	3.7	537.4	1737.3
235563	383005	382412	2	107	42.8	893	4.4	443.4	200.608
235565	383135	381959	1	107	28.3	731	6	964	86.7042
235566	565849	382438	2	107	38.5	818	3	528	615.062
235567	565921	382874	3	103	55.4	1385	4.3	515.4	1454.62
235568	565964	382080	2	107	38.5	818	0.7	105	23
235570	381716	381550	1	107	25	600	8.3	1011.5	211.482
235571	383234	381578	2	107	51.3	1121	7	772	650.702
235572	382242	381580	3	107	42.8	893	6	371	1090.21
235573	381905	381550	1	107	33.1	787	14	983	627.435
235574	382522	381582	3	107	55	1200	1.3	138.6	1332.44
235575	382665	381931	1	107	31.6	775	4	199	5.65319
235577	382830	381922	2	107	47.9	947	2	180	579.384
235578	382791	382790	2	107	47.9	947	1	33	534.838
235581	382965	382953	3	107	63.7	1422	13	1253	3283.47
235582	383070	383028	2	107	50	1000	1	68	14.979
235586	382959	382954	3	107	60	1265	4.3	547.9	2217.96
235588	382954	382953	3	107	60	1265	12	1308	3042.26
235608	382646	382489	1	107	20.5	439	1	68	14.979
235610	383030	382581	1	107	35	850	1	68	14.979
235615	383029	382646	1	107	20.5	439	1	68	14.979
235619	382792	381562	1	107	28.2	731	1	68	8.97896
235620	382581	381563	1	107	35	850	1	68	14.979
235624	381759	381562	1	107	31.6	775	4	199	5.65319
235625	381931	381759	1	107	31.6	775	4	199	5.65319
235626	382489	382245	1	107	35	850	1	68	14.979
235628	383030	382245	1	107	39	963	4	199	6.43019
235633	382330	381478	2	107	42.8	893	2	116	12
235634	381872	381542	2	107	42.8	893	2	152	16
235635	381641	381571	3	107	51.3	1121	14	1913	910.079
235636	381911	381908	2	103	55	1271	1	41	1981.76
235637	381575	381573	2	107	42.8	893	1	68	12
235639	382956	382006	3	107	63.7	1422	3	107	2039.89
235640	382982	381541	3	107	51.3	1121	3	579	290.255
235641	383035	383034	3	107	50	1000	1	147	13.7014
235642	382964	382428	3	107	60	1265	22	2616	3492.18
235643	382965	382964	3	107	60	1265	22	2616	3492.18
235644	382428	382007	3	107	60	1265	2.6	136	1985.18
235645	382007	382006	3	107	60	1265	2.6	136	1985.18
235646	382637	382100	2	107	42.8	893	1	68	12
235647	382100	381575	2	107	42.8	893	1	68	12
235648	382637	382330	2	107	42.8	893	2	116	12
235649	381681	381590	3	107	38.5	818	8.6	868.2	710.637
235651	381869	381589	2	107	42.8	893	2.4	259.8	23.1429
235652	382778	381675	3	107	51.3	1121	12.9	1803.2	933.222
235653	565928	381674	3	107	51.3	1121	3	579	257.497
235654	383151	381695	3	107	62.1	1335	22	2236	859.255
235655	382956	382955	3	107	60	1265	2	94	1985.18
235656	382429	381695	2	107	64.2	1420	20	2522	1510.12
235657	383150	382784	3	107	38.5	818	8.6	868.2	710.637
235658	383151	381694	3	107	62.1	1335	20	2522	1510.12
235659	382784	382172	3	107	38.5	818	8.6	868.2	710.637
235660	382172	381681	3	107	38.5	818	8.6	868.2	710.637
235661	382778	381694	3	107	51.3	1121	13.2	1534.8	433.433
235662	383150	381694	3	107	38.5	818	3.3	276.6	310.592
235663	381866	381864	3	107	38.5	818	13.5	1242.1	148.116
235665	382783	381867	3	107	38.5	818	11	922	559.561
235666	382085	381590	3	107	38.5	818	11	922	559.561
235667	382170	382084	3	107	38.5	818	11	1128	710.637
235668	382170	382085	3	107	38.5	818	11	922	559.561
235669	382084	381867	3	107	38.5	818	11	1128	710.637
235670	382783	381866	3	107	38.5	818	11	1128	710.637
235671	381674	381602	3	107	51.3	1121	3	579	257.497
235672	382782	381864	3	107	38.5	818	15	1538	708.743
235673	381638	381602	3	107	38.5	818	12	959	523.928
235674	382782	381602	3	107	38.5	818	15	1315	787.301
235675	381675	381588	3	107	51.3	1121	12.9	1803.2	933.222
235676	381588	381478	2	107	42.8	893	1	68	12
235677	381868	381588	2	107	42.8	893	2.7	223.4	37.7582
235678	381869	381868	2	107	42.8	893	2.7	223.4	37.7582
235679	381641	381588	3	107	51.3	1121	13	1633	395.675
235682	383095	382981	3	107	51.3	1121	3	414	392.221
235684	383096	381879	3	107	51.3	1121	3	414	392.221
235685	565928	381624	3	107	51.3	1121	3	414	392.221
235686	381625	381624	3	107	51.3	1121	3	579	257.497
235687	383096	381625	3	107	51.3	1121	3	579	257.497
235688	383095	381879	3	107	51.3	1121	3	579	257.497
235691	382174	381586	2	107	42.8	893	2	152	37.7582
235694	382981	381541	3	107	51.3	1121	3	414	392.221
235700	383072	383071	3	107	55.2	1194	4	199	17.0456
235701	382832	381576	2	107	55.2	1194	4	199	6.43019
235702	383070	382832	2	107	55.2	1194	4	199	6.43019
235704	382219	381475	3	107	55.2	1194	4	199	6.43019
235705	382219	381576	3	107	50	1000	1	68	14.979
235707	383072	381476	3	107	50	1000	1	68	25.5943
235708	381476	381475	3	107	50	1000	1	68	14.979
235709	381573	381474	2	107	42.8	893	1	68	12
235711	383032	382540	3	107	55.2	1194	2	83	5.04558
235712	382220	381474	2	107	38.5	818	2	116	12
235716	565932	382220	2	107	38.5	818	2	116	12
235717	565932	565931	2	107	38.5	818	1	68	12
235718	565931	381473	2	107	38.5	818	1	68	12
235721	565933	565930	3	107	55.2	1194	2	83	5.04558
235723	565934	383032	3	107	55.2	1194	2	83	5.04558
235725	382540	381471	3	107	55.2	1194	2	83	5.04558
235728	383034	381471	3	107	50	1000	1	147	13.7014
235743	382469	381635	2	103	55	1271	1	41	1981.76
235745	382469	381472	2	103	55	1200	1	33	2181.14
235747	382830	381472	2	107	47.9	947	2	168	257.393
235748	381911	381635	2	103	55	1200	1	33	2181.14
235749	381859	381660	2	103	55	1264	4	134	1869.32
235750	381870	381640	3	107	51.3	1121	12	1506	160.268
235751	382441	382322	2	107	50	1000	3	579	203.217
235753	382079	381601	3	107	51.3	1121	13	1633	395.675
235754	383099	381585	3	107	55.2	1194	3	210	5.12849
235755	381704	381571	3	107	51.3	1121	13	1633	395.675
235756	381704	381601	3	107	51.3	1121	14	1913	910.079
235757	383099	383035	3	107	50	1000	1	147	13.7014
235758	382079	381585	3	107	51.3	1121	14	1913	910.079
235759	382984	381537	3	107	55.2	1194	2	83	646.247
235760	381640	381585	3	107	51.3	1121	12	1506	160.268
235763	382582	381873	3	107	51.3	1121	3	579	290.255
235764	382983	381714	3	107	55.2	1194	2	83	652.247
235765	382982	381873	3	107	51.3	1121	3	414	415.364
235767	382983	381583	3	107	50	1000	2	152	291.193
235768	382582	381584	3	107	51.3	1121	3	414	415.364
235769	381714	381639	3	107	55.2	1194	2	83	652.247
235770	565982	381584	3	107	50	1000	2	152	690.437
235771	381639	381584	3	107	55.2	1194	2	83	652.247
235772	382322	381584	2	107	50	1000	3	579	203.217
235773	381908	381550	2	103	55	1271	1	41	1981.76
235774	381870	381550	3	107	51.3	1121	13	1766	295.044
235775	381660	381550	2	103	55	1306	4	134	1737.04
235776	382113	381859	2	103	55	1264	4	134	1869.32
235778	382113	381578	2	103	55	1271	3	87	1738.06
235779	382441	381578	2	107	50	1004	3	414	482.707
235780	382973	381565	2	107	47.9	947	5	240	194.059
235781	382671	382659	2	107	47.9	947	1	41	188.059
235782	382087	381566	1	107	30.8	798	1	68	24.9387
235783	382671	381565	2	107	47.9	947	1	33	534.838
235784	382665	381564	1	107	30.8	798	1	68	24.9387
235785	382087	381564	1	107	31.6	775	4	199	5.65319
235786	381566	381565	1	107	30.8	798	1	68	24.9387
235787	382790	382659	2	107	47.9	947	1	33	534.838
235788	565941	381581	3	107	45.8	999	5	404	1770.17
235789	382437	381580	3	107	46.9	997	2.7	187.3	1026.42
235790	382437	381582	3	107	61.9	1422	2.3	216.7	753.749
235791	382437	381581	3	107	40	800	2.5	210.6	1488.52
235792	382432	381750	2	107	51.3	1121	10.3	1089.5	855.025
235793	382237	381554	2	107	38.5	818	1	127	323.47
235795	382517	381669	3	107	42.8	893	13	1607	625.934
235796	382849	381556	1	107	33.1	787	6	677	296.865
235797	381676	381479	2	107	35	700	2	180	690.188
235799	382791	382063	2	107	47.9	947	1	41	188.059
235800	381916	381676	2	107	47.9	947	2	180	579.384
235805	381922	381916	2	107	47.9	947	2	180	579.384
235809	382235	381560	2	107	35	700	1	147	160.465
235812	382063	381479	2	107	47.9	947	1	41	188.059
235813	382235	381479	2	107	38.5	818	1	127	323.47
235816	381560	381554	2	107	35	700	1	147	160.465
235819	382179	381862	1	107	33	787	5.7	764.5	257.981
235820	383040	381863	2	107	51.3	1121	16.7	1644.6	681.657
235821	381907	381862	1	107	33.1	787	6	677	284.25
235822	381907	381905	1	107	33	787	5.7	764.5	257.981
235823	383039	381716	2	107	40	800	8.3	1011.5	211.482
235824	383040	381549	2	107	51.3	1121	10.4	1356.8	743.609
235825	383235	381549	2	107	40	800	6.1	485	196.993
235826	383039	381549	2	107	42.8	893	6	653.9	153.899
235827	383234	381549	2	107	51.3	1121	10.3	826.2	619.85
235828	382182	381558	1	107	33.1	787	6	677	284.25
235830	382182	382181	1	107	33.1	787	5.7	764.5	257.981
235831	382181	382179	1	107	33.1	787	5.7	764.5	257.981
235833	382849	381558	1	107	33	787	5.7	764.5	270.596
235834	382586	381712	2	107	51.3	1121	14.3	1747.5	855.025
235835	382913	381530	2	107	51.3	1121	16.7	1644.6	681.657
235836	382913	381863	2	107	51.3	1121	14.3	1747.5	855.025
235837	381712	381530	2	107	51.3	1121	14.3	1747.5	855.025
235838	382586	381750	2	107	51.3	1121	12.7	1076.6	681.657
235840	381683	381670	3	107	42.8	893	6	371	1268.01
235841	382515	382078	1	107	23.9	498	1.3	132.8	333.093
235842	382547	382518	1	107	24.2	568	10.7	1463.2	221.228
235843	382241	382240	1	107	24.2	568	2	436	299.56
235844	382516	381525	2	107	38.5	818	1	127	111.559
235845	383247	382480	3	107	61.9	1422	2	187	756.873
235846	382238	381525	2	107	35	700	1	147	160.465
235847	382095	381773	3	107	46.9	997	3	217	1032.42
235848	382238	382237	2	107	38.5	818	1	127	323.47
235849	382095	381774	3	107	42.8	893	6	371	1090.21
235850	382242	381774	3	107	46.9	997	3	217	1032.42
235851	381773	381682	3	107	46.9	997	3	217	1032.42
235852	381682	381525	3	107	46.9	997	3	217	1032.42
235853	381670	381525	3	107	42.8	893	6	371	1268.01
235854	382239	382078	3	107	42.8	893	5.9	387.6	934.916
235855	382078	381683	3	107	42.8	893	6	371	1268.01
235856	382520	382518	1	107	23.8	498	10.1	1216.4	270.839
235857	382519	382517	3	107	42.8	893	2.3	143.8	625.934
235858	382519	382239	3	107	42.8	893	5.9	387.6	934.916
235859	382516	382240	2	107	38.5	818	1	147	12.788
235860	383245	382522	3	107	55	1200	1.3	138.6	1326.44
235861	382243	382240	2	107	38.5	818	3	552	646.727
235862	382521	382438	2	107	38.5	818	3	583	306.348
235863	383245	382438	3	107	61.9	1422	2	187	753.749
235864	382521	382243	2	107	38.5	818	3	552	634.727
235865	383247	382438	3	107	55	1200	1.3	162.6	1113.42
235866	382548	382241	1	107	23.9	498	2	436	293.56
235867	382548	382515	1	107	23.9	498	1.3	132.8	333.093
235868	382548	382547	1	107	23.8	498	3.9	647.6	778.379
235870	381690	381685	2	107	42.8	893	2.1	208.6	288.943
235871	382434	381842	2	107	51.3	1121	7.7	765.6	373.878
235872	381556	381527	1	107	33	787	6	677	296.865
235873	381690	381527	3	107	42.8	893	13.7	1211.5	828.802
235874	381684	381526	3	107	42.8	893	16	1604	840.205
235875	381669	381526	3	107	42.8	893	13	1607	1072.92
235876	381684	381527	3	107	42.8	893	13	1607	1072.92
235877	382434	381528	2	107	51.3	1121	8.3	1006.7	329.718
235878	381995	381528	2	107	51.3	1121	5.7	633.6	266.756
235879	382432	381995	2	107	51.3	1121	12.7	1076.6	681.657
235880	383298	382341	2	107	51.3	1121	8	941	329.718
235881	382341	381842	2	107	51.3	1121	8	941	329.718
235882	382848	382190	2	107	51.3	1121	8	941	329.718
235883	383298	382190	2	107	51.3	1121	7.7	765.6	373.878
235884	382584	382110	3	107	59.8	1422	7	454	924.826
235886	381849	381848	1	107	28.3	731	3	175	406.4
235887	381855	381754	1	107	24.2	568	4	258	283.597
235888	565822	383084	3	107	41.7	816	10	1087	905.581
235889	383391	383380	1	107	27.7	620	9	807	35
235891	383636	383462	2	103	55	1271	7.7	667.9	1403.34
235896	381894	381604	1	107	24.2	568	11	861	1
235897	381887	381883	1	107	24.2	568	0.3	24.9	9.66667
235898	382168	381540	1	107	40.6	958	8	328	130.956
235899	381896	381895	1	107	36.3	904	2	81	122.143
235900	383044	381606	2	103	55	1264	1	46	1463.11
235901	383282	383233	3	107	41.2	915	9	536	463.612
235902	383637	383473	2	107	42.8	893	5	588	232.374
235903	381654	381552	3	107	38.5	818	6.4	494.1	365.297
235904	382317	381901	1	107	24.2	568	0.3	24.9	9.66667
235905	565826	381657	1	107	40.6	958	7.4	316.3	130.956
235907	383112	383111	3	107	41.2	915	9.3	546.8	264.605
235908	383282	381540	1	107	23.9	498	4	135	80.0807
235909	382980	381910	3	107	38.5	818	12	901	473.762
235910	382979	381553	3	107	38.5	818	12	901	467.762
235911	382980	381553	3	107	38.5	818	12	959	524.928
235912	382321	382089	3	107	38.5	818	12	901	473.762
235913	382321	381910	3	107	38.5	818	12	959	524.928
235914	382089	381543	3	107	38.5	818	12	901	473.762
235915	381654	381543	3	107	38.5	818	12	959	524.928
235917	381710	381655	1	107	24.2	568	11.3	885.9	35.1667
235919	381658	381634	2	107	61.9	1422	7	322	509.376
235920	381711	381659	2	107	61.9	1422	7	322	504.276
235921	381711	381634	2	107	61.9	1422	8	327	604.482
235922	381657	381552	1	107	40.6	958	4.6	287.9	50.7623
235923	381982	381552	3	107	61.9	1422	9.3	511.9	213.25
235924	381655	381552	1	107	24.2	568	11.3	885.9	6
235925	381658	381552	2	107	61.9	1422	6.1	248.4	856.16
235926	381982	381889	3	107	61.9	1422	14.4	659.3	441.578
235927	383111	381889	3	107	39.9	840	9.3	546.8	264.605
235928	381901	381604	1	107	24.2	568	0.3	24.9	9.66667
235929	381710	381604	1	107	24.2	568	10	704	40.1667
235930	565826	565825	1	107	36.3	904	6	337	181.643
235938	565825	381540	1	107	36.2	904	6	337	181.643
235940	383282	383112	3	107	39.9	840	9.3	546.8	264.605
235943	381979	381603	2	107	38.5	818	12	785	123.143
235944	381902	381898	2	107	57.9	1271	2	104	199.666
235945	382777	381603	4	103	69	1513	3	89	2985.94
235947	383985	383470	1	107	23.8	498	4	463	10
235948	382886	381551	1	107	36.3	904	0.3	16.5	96.1426
235949	382887	381551	1	107	24.2	568	10	704	1
235950	382887	381894	1	107	24.2	568	11	861	1
235951	381708	381551	2	107	38.5	818	13	965	200.666
235952	381979	381708	2	107	38.5	818	13	965	200.666
235953	382886	381902	2	107	57.9	1271	2	104	199.666
235955	383985	383380	1	107	23.9	498	5	588	23.3333
235957	383638	383380	1	107	24.2	568	13	817	419.468
235958	382990	381898	2	107	57.9	1271	2	81	122.143
235959	382990	381895	1	107	36.3	904	2	104	199.666
235960	383526	383431	3	103	65.8	1513	5	588	2330.53
235961	383470	383431	1	107	23.9	498	4	463	10
235963	383630	383474	3	103	65.8	1513	0.3	39.6	2096.68
235966	381885	381856	1	107	24.2	568	2	112	25.6667
235967	382977	381854	2	103	55	1264	1	46	1984.49
235968	382082	381591	1	107	36.2	904	6	245	60.1429
235969	383231	383110	3	107	38.9	800	7	424	1214.62
235970	383232	381591	3	107	35	700	2	152	419.57
235971	382168	381591	1	107	36.3	904	8.5	389.5	261.724
235973	565981	382749	3	107	55.2	1194	2	83	897.11
235974	382749	381591	3	107	55.2	1194	3.5	165.5	897.11
235975	381900	381887	1	107	24.2	568	0.3	24.9	9.66667
235978	383238	383225	3	107	39.8	840	7	454	674.848
235979	383237	383233	3	107	39.9	840	8.7	535.1	264.605
235981	383237	383225	3	107	39.9	840	9	536	463.612
235982	383236	383232	3	107	35	700	2	152	419.57
235983	383238	383231	3	107	38	801	7	424	1023.09
235984	381885	381546	1	107	24.2	568	4	258	36.9631
235987	382082	382081	1	107	36.3	904	10	472	59.1429
235988	382471	381857	2	103	55	1264	1	35	2152.57
235989	382111	381536	2	103	55	1264	7	280	2202.71
235990	382472	382081	1	107	36.3	904	6	245	60.1429
235991	382471	381536	2	103	55	1264	1	46	1974.49
235992	381857	381854	2	103	55	1264	1	35	2152.57
235993	381844	381753	2	103	55	1264	1	46	1765.77
235995	382911	382910	2	107	61.7	1422	5.5	358.3	674.848
235996	383043	381606	1	107	24.2	568	3.7	251.1	282.301
235999	383110	382910	3	107	60.4	1354	7	424	1214.62
236001	383042	381844	2	103	55	1264	1	46	1765.77
236003	383041	381856	1	107	24.2	568	4	258	36.9631
236004	383042	381606	2	103	55	1271	1	35	1684.62
236005	382975	381753	2	103	55	1271	1	35	2109.89
236006	382978	382110	3	107	61.9	1422	7	424	1288.56
236007	382975	381544	2	103	55	1264	0.7	32.2	1670.21
236008	382976	381544	2	107	60.4	1354	7	424	1214.62
236009	382976	382911	2	107	61.7	1422	7	454	674.848
236010	382977	381544	2	103	55	1264	0.7	24.5	1754.55
236011	382978	381544	3	107	59.8	1422	7	454	891.432
236012	381851	381754	1	107	24.2	568	2	112	717.02
236013	383043	381851	1	107	24.2	568	2	112	717.02
236014	382133	381751	2	103	55	1271	2	88	1415.94
236015	565842	382851	2	107	62.3	1354	2	104	183.635
236016	383169	383902	2	103	55	1271	2	88	1415.94
236017	383382	383381	1	107	28.3	731	10	1087	100.706
236018	381896	381547	1	107	36.3	904	2	104	199.666
236019	565842	381547	2	107	57.9	1271	2	81	96.1426
236020	383902	383382	2	103	55	1271	2	88	1409.27
236021	383637	383382	2	107	42.8	893	4	463	105.44
236022	383636	383382	2	103	55	1264	8	741	1663.81
236023	383044	381535	2	103	55	1271	1	35	1362.51
236024	381849	381797	1	107	25.3	645	3	134	159.566
236025	381853	381797	1	107	28.2	731	3	175	406.4
236026	383046	381548	1	107	25.3	645	3	134	159.566
236027	383048	383045	2	103	55	1264	1	46	1463.11
236028	383047	382851	2	107	57.9	1271	2	81	96.1426
236029	383047	381548	2	107	62.3	1354	2	104	183.635
236030	383048	381548	2	103	55	1271	1	35	1362.51
236031	382133	381548	2	103	55	1264	2	117	1675.88
236032	383045	381535	2	103	55	1264	1	46	1463.11
236033	383046	381853	1	107	28.2	731	3	175	406.4
236034	382937	383375	3	107	40	816	11	1206	1228.7
236035	383427	383381	1	107	28.3	731	10.7	1167.9	234.844
236036	383169	381850	2	103	55	1264	2	117	1675.88
236037	381850	381751	2	103	55	1264	2	117	1675.88
236038	565822	382937	3	107	40	816	11	1206	1228.7
236041	383428	383375	1	107	28.2	731	10	1087	100.706
236042	383428	383427	1	107	28.3	731	10.7	1167.9	234.844
236045	384193	384037	3	107	44.1	892	8	741	615.079
236052	383530	383389	1	107	27.7	620	5	344	32.2798
236053	384149	383734	3	107	44.1	892	8	741	615.079
236054	383727	383469	1	107	27.7	620	5	344	49
236058	384143	383986	1	107	27.7	620	5	344	35
236059	383986	383391	1	107	27.7	620	5	344	35
236060	384143	383469	1	107	24.2	568	5	325	49.3691
236064	383727	383389	1	107	24.2	568	5	325	30.0358
236065	383529	383527	2	107	38.5	818	13	1085	770.695
236067	383732	383530	1	107	27.7	620	5	344	32.2798
236068	383732	383527	1	107	24.2	568	5	325	106.117
236069	384191	383527	3	107	43.1	892	8	706	1342.59
236070	384191	384149	3	107	44.1	892	8	741	615.079
236076	384202	384044	3	107	44.1	892	8	741	615.079
236077	384202	383734	3	107	43.1	892	8	706	1342.59
236079	384193	384044	3	107	43.1	892	8	706	1342.59
236091	384100	384007	3	103	55	1307	0.3	15.9	3136.28
236092	566115	384045	2	107	43.1	892	8	741	791.622
236093	383543	383406	2	103	55	1264	8	741	1667.81
236094	384480	384206	4	103	65.8	1513	7.7	690.1	1727.37
236096	384206	383472	3	103	40.7	853	7.7	690.1	1727.37
236099	384204	384203	3	107	41.8	892	7.7	690.1	1275.5
236100	384204	383472	3	107	43.1	892	8	741	813.208
236101	384203	384045	3	107	41.8	892	7.7	690.1	1275.5
236102	383462	383406	2	103	55	1271	7.7	667.9	1407.34
236104	384481	383690	4	103	69	1513	8	741	1302.69
236105	384481	384480	4	103	65.8	1513	7.7	690.1	1727.37
236106	383861	383378	3	107	66.5	1422	0.3	38.1	943.987
236107	383631	383433	2	103	55	1264	8	741	1667.81
236108	383543	383433	2	103	55	1271	7.7	667.9	1407.34
236109	383690	383378	4	103	69	1513	0.9	85.2	1133.2
236110	566078	383378	2	103	55	1271	7.7	667.9	1407.26
236111	566078	383631	2	103	55	1264	8	741	1667.81
236117	384156	384037	3	107	39.5	797	0.3	15.9	757.438
236118	566115	384037	2	107	41.8	892	7.7	690.1	1267.1
236123	384007	383642	3	103	55	1307	0.3	15.9	3136.28
236126	384008	383376	3	107	40	816	0.3	38.1	993.852
236128	383388	383379	3	107	64.9	1422	0.3	38.1	1314.25
236129	383658	383388	3	107	64.9	1422	0.3	38.1	1314.25
236148	381668	381667	3	103	55	1270	10.3	1046.3	1638.85
236152	382853	381777	2	107	56.4	1200	11	1202	929.272
236153	382635	381511	3	107	42.8	893	3	298	186.608
236155	382752	381845	1	107	23.9	498	3.3	316.4	97.623
236156	382753	381843	1	107	29.8	768	11	1052	621.458
236158	382585	381642	3	107	42.8	893	3	298	103.22
236159	382868	381960	2	107	61.9	1422	4.2	378.7	1128.73
236160	381592	381545	3	107	55	1200	13	1136	1520.05
236161	382914	382503	3	107	42.8	893	3	298	201.554
236162	382751	381545	1	107	30.9	737	3.7	234.6	158.069
236163	382834	382584	3	107	59.8	1422	7	454	924.826
236164	381855	381852	1	107	24.2	568	2	112	5.30973
236166	382834	381545	3	107	61.9	1422	7	424	1288.56
236173	383126	382914	3	107	42.8	893	3	298	201.554
236174	383126	381511	3	107	42.8	893	4	389	237.763
236175	381834	381513	3	107	61.9	1422	10	770	1515.32
236176	382138	381513	3	107	42.8	893	3.3	340	201.887
236177	382884	382585	3	107	42.8	893	3	298	103.22
236178	382088	381514	3	107	61.9	1422	10	770	1515.32
236179	382088	381592	3	107	55	1200	13	1136	1520.05
236180	381834	381514	3	107	55	1200	13	1136	1520.05
236181	382146	382145	3	107	42.8	893	4	389	237.763
236182	382146	382138	3	107	42.8	893	3.3	340	201.554
236183	382503	381512	3	107	42.8	893	3	298	201.554
236184	382145	381512	3	107	42.8	893	4	389	237.763
236185	381746	381513	3	107	42.8	893	2.3	201.4	85.0219
236186	382868	382140	4	107	55	1200	14.7	1311	1616.12
236187	382140	381513	4	107	55	1200	14.7	1311	1618.52
236188	382884	381746	3	107	42.8	893	2.3	201.4	85.0219
236189	383084	381835	3	107	41.7	816	10	1087	905.914
236190	382883	382882	3	107	41.7	816	10	1087	912.314
236191	382633	381843	1	107	28.3	731	11	809	250.382
236192	382633	381848	1	107	25.3	645	3	134	159.566
236196	382137	381833	1	107	23.9	498	3.3	316.4	97.623
236197	382883	381835	3	107	40	816	11	1206	1229.03
236198	381832	381724	2	107	56.4	1200	11	1202	924.272
236199	383134	381832	2	107	56.4	1200	11	1202	924.272
236200	383083	381510	3	107	42.8	893	6	585	194.843
236201	382991	381709	3	107	42.8	893	2	172	85.0219
236202	383133	382991	3	107	42.8	893	2	172	85.0219
236203	383133	383083	3	107	42.8	893	6	585	194.843
236204	381709	381642	3	107	42.8	893	2.3	201.4	85.0219
236205	382915	381510	2	107	55	1200	8	908	1131.17
236207	382882	381510	3	107	41.7	816	10	1087	912.314
236208	382915	382788	2	107	56.4	1200	11	1202	924.272
236209	383134	382788	2	107	55	1200	8	908	1131.17
236210	383017	381724	2	107	55	1200	8	908	1131.17
236211	382853	382098	2	107	55	1200	8	908	1127.17
236212	383017	382098	2	107	56.4	1200	11	1202	920.272
236216	382500	381600	3	103	55	1270	9.7	998.9	1638.85
236218	565835	381522	1	107	24.2	568	1	227	14.2308
236220	381470	381469	2	107	42.8	893	4	658	13.5061
236221	382184	381521	2	107	42.8	893	4	568	113.335
236223	381521	381469	2	107	42.8	893	4	568	99.1042
236224	382184	381519	2	107	42.8	893	4	658	40.1369
236226	382635	381519	3	107	42.8	893	4	389	218.354
236227	381686	381519	3	107	42.8	893	3	298	294.943
236242	381668	381600	3	103	55.4	1385	12.3	1186.4	1232.71
236244	383135	381470	1	107	28.3	731	5	885	9.22042
236245	565835	381523	1	107	24.2	568	2	396	14.2308
236248	381523	381470	1	107	24.2	568	2	396	14.2308
236249	382687	381524	2	103	55	1270	7	700	1351.05
236250	383148	381517	3	103	55	1270	7	700	1365.28
236252	383148	382685	3	103	55.4	1385	7	621.8	1098.42
236253	382685	381524	3	103	55.4	1385	7	621.8	1098.42
236254	382500	381517	3	103	55.4	1385	11.4	1065.2	1237.32
236255	382684	381517	2	107	42.8	893	2.7	298.9	335.429
236256	383005	382684	2	107	42.8	893	2.7	298.9	335.429
236257	382688	382687	2	103	55	1270	7	700	1351.05
236261	565963	382009	3	103	65	1500	9	815	1701.58
236263	382869	382867	2	103	55	1293	10.3	1046.3	1169.42
236264	382936	381777	2	107	55	1200	8	908	1130.17
236265	382867	382789	2	107	55	1200	5.2	582.5	835.823
236266	382936	382789	2	107	56.4	1200	11	1202	929.272
236268	565961	381667	3	103	55.4	1385	12.3	1186.4	1232.71
236269	565961	382869	3	103	55	1270	10.3	1046.3	1638.85
236276	382988	381975	3	103	55.4	1349	11	962	1555.46
236281	382415	381975	4	103	65	1500	9	815	1701.58
236282	382415	381960	4	103	55.4	1349	12.4	1172.7	1555.46
236284	565963	382988	3	103	55.4	1349	11	962	1555.46
236285	382482	382009	3	103	55.4	1349	11.7	1067	1532.46
236291	381962	381781	1	107	23.8	498	3	465	9
236292	382539	381533	3	103	51.2	1135	8	702	726.585
236293	382997	382906	4	107	64.2	1420	7	1114	2352.37
236295	382816	382114	3	103	50	1198	11	1293	1253.33
236297	565849	565843	2	107	38.5	818	3	583	70.534
236298	382906	382905	4	107	64.2	1420	7	1114	2352.37
236300	382435	381611	2	107	55	1200	0.7	79.8	531.842
236301	565847	565841	2	107	51.3	1121	8	941	329.718
236302	382430	382324	3	103	50	1198	11	1293	1253.33
236303	381631	381630	2	103	52.6	1242	8	941	341.718
236304	381661	381630	2	107	51.3	1121	8.3	850.8	373.878
236305	565847	381661	2	107	51.3	1121	7.7	765.6	373.878
236306	382324	381662	3	103	50	1198	11	1293	1253.33
236307	382545	381631	3	103	51.2	1198	8.9	1046.6	1248.82
236308	382545	381662	3	103	51.2	1135	11	1167	715.086
236309	382874	382435	3	103	55.4	1385	4.3	515.4	1454.62
236310	382430	382114	3	103	51.2	1135	11	1167	727.585
236311	382541	382115	3	103	50	1198	11	1293	1253.33
236312	382816	382115	3	103	51.2	1135	11	1167	727.585
236313	382542	382116	3	103	50	1198	11	1293	1253.33
236314	382541	382116	3	103	51.2	1135	11	1167	727.585
236315	383131	381962	1	107	23.8	498	3	465	9
236316	383132	381964	3	103	51.2	1135	8	702	726.585
236317	382542	381534	3	103	51.2	1135	11	1167	727.585
236318	383131	381534	1	107	23.8	498	3	548	9
236319	383132	381534	3	103	50	1198	8	745	1252.33
236320	382539	381964	3	103	50	1198	8	745	1252.33
236323	382473	382205	3	107	40	902	5	947	1995.18
236324	382475	381533	3	103	50	1198	8	745	1252.33
236325	382451	382327	2	107	37.3	751	3	548	9
236326	382969	382118	3	103	61.7	1500	14	1583	3098.78
236327	383284	382204	3	107	60	1349	1	119	732.193
236329	382966	381966	3	103	50	1198	8.3	785.5	1234.33
236330	382476	381784	3	103	50	1198	8.3	785.5	1234.33
236331	382475	381784	3	103	51.2	1135	8	702	726.585
236332	381966	381697	3	103	50	1198	8.3	785.5	1234.33
236333	382903	382476	3	103	50	1198	8.3	785.5	1234.33
236334	382903	381697	3	103	51.2	1135	8	702	708.585
236335	383264	382118	3	103	56.7	1355	14	1581	1784.75
236336	383264	383140	3	103	61.7	1500	14	1583	3098.78
236337	383265	382205	3	107	43.4	999	4.7	889.5	1816.43
236338	383140	381699	3	103	61.7	1500	14	1583	3098.78
236339	383265	381699	3	107	40	902	5	947	1995.18
236340	382543	381699	3	103	51.2	1135	8	702	708.585
236342	382966	382543	3	103	51.2	1135	8	702	708.585
236343	382201	381965	1	107	28.2	731	0.3	40.5	18
236344	382068	382062	3	107	63	1493	1	135	875.745
236346	382811	382097	1	107	23.9	498	3	465	9
236347	382811	381783	1	107	23.9	498	3	548	9
236350	381783	381781	1	107	23.9	498	3	548	9
236354	381610	381609	1	107	28.3	731	0.3	40.5	18
236356	381965	381610	1	107	28.3	731	0.3	40.5	18
236357	382068	382067	3	107	60	1349	1	119	744.193
236358	382202	382067	1	107	28.2	731	0.3	40.5	18
236360	383284	382067	3	107	63	1493	0.7	94.5	863.745
236361	382096	382032	2	107	37.4	751	3	548	9
236363	382477	382032	3	107	60	1349	1	119	744.193
236364	382553	382032	1	107	23.8	498	3	465	9
236367	382553	382097	1	107	23.9	498	3	548	9
236369	382198	382032	3	107	63	1493	1	135	875.745
236370	382198	382062	3	107	60	1349	1	119	744.193
236371	382326	382096	2	107	37.4	751	3	548	9
236372	382327	382326	2	107	37.4	751	3	548	9
236373	382864	382863	3	103	61.7	1500	14	1583	3098.78
236375	382969	382512	3	103	56.7	1355	14	1581	1784.75
236376	382863	382512	3	103	61.7	1500	14	1583	3098.78
236378	382864	381978	3	103	56.7	1355	14	1581	1784.75
236381	382459	382452	1	107	23.9	498	3	465	1
236384	382450	382206	3	107	45.8	906	4	828	1262.99
236385	382204	382018	3	107	60	1349	1	119	732.193
236386	382474	382206	3	107	42.8	893	4	795	952.683
236387	382474	382018	3	107	45.8	906	4	828	1262.99
236388	382473	382018	3	107	43.4	999	4.7	889.5	1816.43
236397	382461	382449	3	107	42.8	893	7	1260	952.683
236398	382464	382211	3	107	45.8	906	7	1376	1261.99
236400	382461	382450	3	107	45.8	906	4	828	1261.99
236405	382875	382211	3	107	42.8	893	7	1260	951.683
236406	382875	382449	3	107	45.8	906	7	1376	1261.99
236411	382148	382074	1	107	33	787	0.3	82.2	42.8333
236413	382940	382360	2	107	42.8	893	5.7	790.8	72.1958
236414	565940	384597	3	107	58.8	1422	1	135	1248.51
236415	383685	383681	3	103	65	1500	11.1	1183.8	2050.58
236416	383738	383430	1	107	33	787	0.9	82.2	58.3214
236418	384062	383450	1	107	33.1	787	0.9	82.2	93.5082
236419	384265	383816	3	103	55.4	1349	0.3	45	1538.55
236421	382391	382385	2	107	38.5	818	3.7	647.7	344.229
236422	382396	382393	3	107	42.8	893	5.1	687.8	163.844
236425	382412	382353	2	107	42.8	893	4.1	406.8	54.9974
236428	384199	383698	3	103	65	1500	11.1	1183.8	2056.58
236429	384484	384063	1	107	33.1	787	0.9	82.2	93.5082
236431	382403	382399	1	107	23.9	498	0.3	84.3	235.234
236432	565920	381959	3	103	55	1270	5	539	1655.99
236433	382689	382410	1	107	23.9	498	2.3	460.6	267.31
236434	565848	382501	1	107	23.9	498	12	1702	325.278
236435	381959	381776	1	107	23.9	498	13.7	1726.4	888.822
236436	382900	381959	2	103	55.4	1385	7	621.8	1079.9
236437	382501	382410	1	107	23.8	498	12	1702	1160.01
236438	382410	381776	1	107	23.8	498	12	1702	881.119
236446	565921	565920	3	103	55	1270	5	539	1655.99
236447	382403	382398	1	107	24.2	568	3.7	647.7	344.229
236448	382398	382391	1	107	24.2	568	3.7	647.7	344.229
236449	382478	382355	3	107	57.9	1271	3	451	471.502
236451	382402	382385	3	107	42.8	893	4.4	491.1	283.001
236453	382713	382384	2	107	42.8	893	0.9	121.2	10.6154
236454	566095	383694	1	107	33.1	787	0.9	82.2	59.8929
236457	382405	382402	3	107	42.8	893	4.1	406.8	47.7667
236458	382414	382413	2	107	38.5	818	0.7	105	83.5893
236459	382713	382010	2	107	42.8	893	1.2	134.4	10.6154
236461	382413	382010	2	107	38.5	818	0.7	105	83.5893
236462	382405	382353	3	107	42.8	893	3.7	572.9	110.029
236463	382712	382080	2	107	51.3	1121	1.4	210.7	80.5893
236465	382989	382462	3	103	65	1500	9	815	1678.58
236467	382462	383686	3	103	65	1500	8.1	732.8	1618.69
236468	383693	383616	1	107	33	787	0.9	82.2	59.8929
236469	383693	383687	1	107	33.1	787	11.7	1067	59.8929
236470	383689	383687	1	107	33.1	787	0.9	82.2	59.8929
236471	566095	383616	1	107	33	787	11.7	1067	59.8929
236473	382387	382011	2	107	42.8	893	1.8	256.5	15.6154
236475	382484	382394	2	107	42.8	893	3.7	572.9	105.029
236476	382716	382384	2	107	37.3	751	0.9	135.3	11
236479	382394	382385	2	107	42.8	893	3.7	572.9	105.029
236480	382387	382384	2	107	42.8	893	1.2	134.4	15.6154
236481	382383	382381	2	107	51.3	1121	1.4	210.7	80.5893
236482	382395	382372	3	107	57.9	1271	2.1	315.7	470.386
236483	382484	382354	2	107	42.8	893	7.2	1003.5	622.23
236484	382396	382354	3	107	42.8	893	3.7	572.9	90.5291
236487	382380	382379	3	107	57.9	1271	3	451	486.002
236488	382483	382358	2	107	51.3	1121	1.4	210.7	29.1154
236489	382479	382011	3	107	57.9	1271	2.1	315.7	470.386
236490	382380	382011	3	107	57.9	1271	0.3	45	42.1154
236491	382379	382358	3	107	57.9	1271	3	451	486.002
236492	382478	382358	3	107	57.9	1271	0.3	45	105.589
236494	384190	383519	3	103	55.4	1349	0.3	45	1544.55
236497	384484	383418	2	107	51.3	1121	11.7	1067	93.5082
236498	382355	384198	3	107	57.9	1271	3	451	471.502
236503	383678	383519	3	103	65	1500	8.1	732.8	1618.69
236505	384188	383678	3	103	65	1500	8.1	732.8	1618.69
236506	384189	383519	3	107	57.9	1271	3	451	471.502
236507	384198	384189	3	107	57.9	1271	3	451	471.502
236508	383694	383418	1	107	33.1	787	0.9	82.2	59.8929
236513	384199	384190	3	103	55.4	1349	0.3	45	1544.55
236518	382550	382359	1	107	33.1	787	1.4	210.7	29.1154
236520	382493	382371	1	107	33.1	787	2.3	300.1	29.1154
236521	382378	382073	3	107	42.8	893	5.1	687.8	163.844
236522	383909	383816	3	103	65	1500	11.1	1183.8	2050.58
236525	382397	382378	3	107	42.8	893	5.1	687.8	163.844
236526	382397	382393	3	107	42.8	893	3.7	572.9	90.5291
236528	384063	384062	1	107	33.1	787	0.9	82.2	93.5082
236529	382427	383641	1	107	33.1	787	1.4	210.7	29.1154
236531	383909	383698	3	103	55.4	1349	0.3	45	1538.55
236533	382493	382360	1	107	33.1	787	0.9	121.2	41.1154
236534	383055	382360	3	107	42.8	893	5.1	687.8	163.844
236535	383055	382073	3	107	42.8	893	3.7	572.9	90.5291
236536	382364	382360	1	107	33	787	0.3	82.2	47.4487
236537	383957	383815	1	107	33	787	11.7	1067	93.5082
236538	383815	383450	1	107	33.1	787	11.7	1067	93.5082
236539	383442	383413	1	107	33.1	787	0.9	82.2	72.9368
236540	383957	383464	1	107	33	787	0.9	82.2	81.5082
236541	383464	383442	1	107	33.1	787	0.9	82.2	72.9368
236543	383959	383819	1	107	33	787	11.7	1067	72.9368
236544	383819	383413	1	107	33.1	787	11.7	1067	81.5082
236545	384265	383685	3	103	65	1500	11.1	1183.8	2050.58
236546	383959	383738	1	107	33.1	787	0.9	82.2	68.3214
236547	382156	382155	3	107	50	1133	1.3	201.2	742.526
236552	382532	382446	3	107	57.9	1271	6	873	441.229
236556	382069	382024	3	107	60	1349	1	119	754.693
236563	383057	382024	3	107	63	1493	1	135	886.245
236579	382069	382016	3	107	63	1493	1	135	886.245
236580	382155	382016	3	107	50	1133	1.3	201.2	742.526
236581	382071	382070	3	107	63	1493	1	135	914.745
236585	382072	382030	3	107	63	1493	1	135	875.745
236586	382856	382072	3	107	63	1493	1	135	875.745
236587	382856	382199	3	107	60	1349	1	119	744.193
236589	382071	382030	3	107	60	1349	1	119	778.193
236591	382070	382017	3	107	63	1493	1	135	914.745
236593	383057	382017	3	107	60	1349	1	119	754.693
236599	382940	382881	2	107	42.8	893	6	809	157.511
236600	382993	382447	3	107	55	1284	7	928	994.983
236601	382881	382880	2	107	42.8	893	6	809	157.511
236602	382992	382448	2	107	42.8	893	6	809	157.511
236603	382992	382880	2	107	42.8	893	5.7	790.8	72.1958
236604	565940	382448	3	107	55	1284	1	119	841.472
236605	382993	382448	3	107	58.8	1422	6.7	925.8	1316.71
236606	382445	382442	3	107	52.1	1254	1	135	876.078
236607	382447	382442	3	107	55	1284	7	928	994.983
236608	382987	382445	3	107	52.1	1254	1	135	876.078
236609	383302	382446	3	107	57.9	1271	6	809	251.057
236610	382987	382443	3	107	50	1133	1.3	201.2	744.526
236611	382443	382156	3	107	50	1133	1.3	201.2	742.526
236612	383302	382442	3	107	57.9	1271	6	873	441.229
236616	383340	382843	3	107	57.9	1271	6	873	441.229
236627	382842	382532	3	107	57.9	1271	6	873	441.229
236628	382843	382842	3	107	57.9	1271	6	873	441.229
236640	565893	565851	3	107	37.3	751	6	809	7.85902
236641	383340	383338	3	107	57.9	1271	6	809	251.057
236644	565893	383338	3	107	37.3	751	6	873	423.895
236645	565851	565850	3	107	37.4	751	6	809	7.85902
236652	384131	383415	3	103	55.4	1453	13	1231	1957.69
236653	566189	384208	3	103	61.7	1500	13	1401	2391.31
236654	383429	383415	3	103	61.7	1500	13	1401	2876.76
236655	383684	383681	3	103	55.4	1453	1.3	164	1899.37
236656	383684	383429	3	103	61.7	1500	12.1	1318.8	2818.44
236657	384598	384597	3	107	55	1284	1	119	841.472
236658	383683	383681	3	107	58.8	1422	1	135	1248.51
236659	384074	384073	3	107	55	1284	1	119	841.472
236660	384598	384073	3	107	58.8	1422	1	135	1248.51
236661	384249	383683	3	107	58.8	1422	1	135	1248.51
236662	384249	384074	3	107	55	1284	1	119	841.472
236663	566190	566189	3	103	61.7	1500	13	1401	2876.76
236664	566190	384131	3	103	55.4	1349	13	1231	1602.11
236667	566186	566019	3	107	64.2	1420	1	178	1109.47
236668	384274	383969	3	103	55.4	1349	1	221	425.912
237166	383313	382465	3	107	45.8	906	7	1376	1237.99
237194	382465	382031	3	107	45.8	906	7	1376	1237.99
237215	383287	383239	3	107	46.8	900	8	1438	1948.71
237216	565914	383239	2	107	37.3	751	6	809	41.359
237221	383324	383312	3	107	42.8	893	7	1260	1179.18
237222	565865	565864	1	107	38.8	1100	0.3	66.3	5.21555
237223	565859	565857	3	107	64.2	1420	1	178	590.071
237225	565908	566063	2	107	37.3	751	6	809	40.359
237226	565916	383286	3	107	42.8	893	7.3	1313.4	1179.18
237229	565895	383274	3	107	45.8	906	7	1376	1263.62
237231	383274	382014	3	107	45.8	906	7	1376	1263.62
237237	383313	382014	3	107	42.8	893	7	1260	927.683
237244	565895	383323	3	107	42.8	893	7	1260	1179.18
237245	383324	383323	3	107	45.8	906	7	1376	1263.62
237249	565968	565854	3	107	40.9	757	0.3	66.3	310.617
237250	565966	565857	3	107	40.9	757	0.3	66.3	145.248
237251	565860	566022	3	107	64.2	1420	1	221	759.528
237252	565896	383260	2	107	37.3	751	6	809	40.359
237253	565908	565906	2	107	37.3	751	6	873	456.395
237254	565946	383271	2	107	37.3	751	6	873	423.895
237256	565946	383259	2	107	37.4	751	6	809	7.85902
237257	565896	383259	2	107	37.3	751	6	873	456.395
237258	566022	566021	3	107	64.2	1420	1	221	759.528
237259	565861	565858	3	107	64.2	1420	1	178	1109.47
237260	565911	383260	2	107	37.3	751	6	873	456.395
237261	565965	565860	3	107	64.2	1420	1	221	759.528
237262	565965	565861	3	107	64.2	1420	1	178	1109.47
237263	565967	565858	3	107	64.2	1420	0.3	66.3	145.248
237264	565967	565859	3	107	64.2	1420	1	178	590.071
237265	565911	565906	2	107	37.4	751	6	809	40.359
237266	565916	565894	3	107	45.8	906	7	1376	1263.62
237267	383311	383276	3	107	42.8	893	2.1	378	1179.18
237268	383311	383300	3	107	45.8	906	2.1	412.8	1263.62
237269	383312	383300	3	107	42.8	893	7	1260	1179.18
237271	565917	565894	3	107	42.8	893	2.1	378	1179.18
237272	565904	383276	3	107	45.8	906	2.1	412.8	1263.62
237273	565917	565904	3	107	45.8	906	2.1	412.8	1263.62
237274	383308	383267	2	107	38.5	818	6	809	44.359
237275	383307	384498	2	107	37.4	751	6	873	451.395
237277	565866	565863	2	107	64.2	1420	1	221	619.495
237278	565865	565862	2	107	64.2	1420	1	178	997.202
237279	565863	565862	2	107	64.2	1420	1	221	619.495
237280	383308	383307	2	107	37.3	751	6	873	451.395
237281	566062	384498	2	107	37.3	751	6	809	40.359
237282	566063	566062	2	107	37.3	751	6	809	40.359
237284	383310	383283	3	107	42.8	893	8	1597	3137.24
237285	565867	383283	3	107	46.8	900	8	1438	1948.71
237286	383286	383285	3	107	42.8	893	7.3	1313.4	1179.18
237287	565867	383285	3	107	42.8	893	7	1376	2616.91
237288	383309	383287	3	107	46.8	900	8	1438	1948.71
237289	383310	383309	3	107	46.8	900	8	1438	1948.71
237290	565914	383267	2	107	37.4	751	6	873	451.395
237301	383364	383304	2	107	37.4	751	14	2470	3734.68
237303	383304	383303	2	107	37.4	751	14	2470	3734.68
237304	383303	383239	2	107	37.4	751	14	2470	3734.68

## Sheet: k=3
id	anode	bnode	lane	type	speed	capacity	cnt	od	vol
22459	383007	588366	2	103	56.2	1301			462.875
22527	381475	381476	3	107	55.2	1194	4.2	221.4	6.43019
22528	381699	383241	1	107	23.8	498	1	132.4	0
22561	382252	381509	1	107	23.9	498			4.61538
22717	588441	588366	2	103	55	1271			473.695
104489	382890	235870	4	101	110	2150			3108.31
104490	235871	382891	4	101	103.5	1859			2269.36
104500	381605	382595	1	107	36.2	904			271.178
104501	381695	381692	1	107	36.9	1000	2.4	61.6	19.315
104502	381605	381888	1	107	24.2	568			25.5
104503	381659	381893	2	107	61.9	1422	7	318	492.276
104504	382008	382429	2	107	62.1	1335	1.4	171.7	3.12041
104505	382424	384056	1	107	24.2	568	0.2	10.8	83.6183
104506	381607	382777	4	103	69	1513	3	87	2985.94
104507	381692	382955	3	107	63.7	1422	3	106	2039.89
104510	383529	383603	2	107	38.5	818	13.2	1025.8	1008.01
104511	383459	383812	2	107	37.4	751			67.5809
104512	383918	383919	1	107	23.9	498			0
104515	383964	384508	3	103	65	1500			1316.81
104518	384034	384035	2	107	40	862			655.572
104520	383857	384052	2	107	42.8	893			207.615
104524	383390	383391	1	107	23.9	498	4	445.2	0
104525	565996	565997	2	107	64.2	1420			927.152
104527	384108	384509	1	107	28.3	731			0
104528	566017	566018	2	107	64.2	1420			1478.67
105003	382340	235570	2	103	65	1422			1544.65
105005	382340	382797	2	103	64.2	1422			1194.63
105006	381693	382951	3	107	63.7	1422	3	106	2039.89
105093	382951	382952	3	107	63.7	1422	3	106	2039.89
105094	381691	381692	3	107	63.7	1422	3	106	2039.89
105095	381691	382335	3	107	60	1265	4	136	2004.49
105096	382335	382952	3	107	60	1265	4	136	2004.49
105097	381703	381961	1	107	40.6	958			123.882
105098	381693	382775	2	107	60	1265			1878.22
105099	382775	382776	2	103	69	1513	3	86	1428.42
105100	382107	382775	2	103	69	1513	3	87	1128.44
105101	381994	382106	2	103	64.2	1422	14	515	2468.92
105102	382124	382797	2	103	65	1422	14	540	1694.4
105103	382124	382125	2	103	64.2	1422	14	515	2468.92
105104	381994	382125	2	103	65	1422	14	540	1694.4
105105	381757	382466	2	107	61.9	1422	7	318	492.276
105106	381756	381893	2	107	61.9	1422	8	322	587.382
105107	383008	383007	1	107	35	970	3	106	1438.16
105108	382005	383105	3	107	62.1	1335	4	136	458.767
105109	381693	383006	1	107	36.9	1000	4	136	458.767
105110	383007	381693	1	107	35	948	3	106	1448.98
105111	383006	382005	3	107	62.1	1335	4	136	458.767
105112	382526	382527	1	107	23.9	498			7.5
105113	382108	382526	1	107	23.8	498	0.9	26.1	35.4
105114	382109	382527	1	107	23.8	498	0.9	25.8	0
105115	382109	382590	1	107	23.9	498			0
105116	382108	382107	2	103	69	1513	2.1	60.9	1100.54
105117	382776	383010	2	103	69	1513	2.1	60.2	1428.42
105118	382528	382106	2	103	65	1422	2.6	73.8	471.88
105119	382592	382528	1	107	36.2	904	0.9	25.8	7.5
105120	382106	383009	2	103	64.2	1422	11.8	438.2	1581.77
105121	383010	383011	2	103	60	1250	0.4	12.2	964.037
105122	382106	382529	1	107	36.9	1000	2.2	76.8	887.151
105123	383010	382528	1	103	40.9	1015	1.7	48	464.38
105124	381608	382466	2	107	61.9	1422	8.6	339.4	587.382
105125	382466	382467	1	107	36.9	1000	0.6	17.4	41.4
105126	383009	382529	1	107	35	970	0.8	29.2	551.01
105127	381608	383009	2	103	65	1500	8.1	356.2	757.255
105128	381608	383012	3	103	69	1513	2.4	69.6	1094.54
105129	383012	382467	3	103	69	1513	2.4	69.6	1094.54
105130	383106	381608	1	103	27.7	595			37.9
105131	383105	383009	1	107	23.8	498	2.9	97.8	2
105132	382529	383008	1	107	35	970	3	106	1438.16
105133	383105	381608	3	107	62.1	1335	1.1	38.2	456.767
105134	383011	383012	1	103	38.8	1100			0
105135	383011	383106	2	103	60	1250	0.4	12.2	964.037
105136	383106	383009	2	103	60	1250	0.4	12.2	926.137
105137	382467	382108	3	103	69	1513	3	87	1135.94
105138	382527	382592	1	107	23.8	498	0.9	25.8	7.5
105139	382776	382109	1	107	23.9	498	0.9	25.8	0
105140	382109	382107	1	107	36.9	1000	0.9	26.1	27.9
105141	382526	382109	1	107	23.9	498	0.9	26.1	27.9
105142	381756	381757	2	107	61.9	1422	7	318	492.276
105143	381605	381703	1	107	40.6	958			123.882
105144	381607	382775	4	103	65.8	1513	3	86	2262.22
105145	381607	381961	1	107	36.2	904			296.678
105146	383851	383852	1	107	36.2	904	0.3	19.8	10.0023
105147	383600	383852	1	107	36.2	904			125.263
105148	383724	384054	2	107	38.5	818	0.8	51.2	626.01
105149	383851	566160	1	107	24.2	568	0.7	46.2	68.2566
105150	566163	383852	1	107	36.2	904	0.2	13.2	477.269
105151	383852	566162	1	107	23.8	498	0.5	33	125.263
105152	566161	566160	1	107	24.2	568	0.5	32	144.076
105153	566160	566164	1	107	24.2	568	0.7	46.2	68.2566
105154	384054	566166	1	107	24.2	568	0.3	19.2	481.934
105155	566167	384054	1	107	24.2	568	1	66	183.383
105156	384054	566161	1	107	23.9	498	0.5	32	144.076
105157	566163	566162	1	107	23.9	498	0.5	33	68.2566
105158	566162	566167	1	107	24.2	568	1	66	193.519
105159	566167	566166	1	107	24.2	568			10.1358
105160	566165	566164	1	107	24.2	568	0.3	19.2	492.07
105161	566166	566165	1	107	24.2	568	0.3	19.2	492.07
105162	566164	566163	1	107	36.2	904	0.7	46.2	545.526
105163	383836	383837	1	107	36.2	904			115.263
105164	383600	383837	1	107	36.3	904			487.272
105165	383603	383851	2	107	38.5	818	1	66	78.2589
105166	383449	384055	1	107	24.2	568	13.2	1109.8	183.912
105167	383449	383724	2	107	38.5	818	0.8	51.2	626.01
105168	383390	383812	2	107	37.4	751	0.2	12.8	79.015
105169	383390	384056	1	107	23.8	498	9	651.8	104.897
105170	383390	384055	1	107	23.9	498	13	1066	543.631
105171	383728	383730	1	107	23.9	498			0
105937	381593	381989	2	103	55	1200	0.2	29	1835.35
105939	382031	382035	2	107	38.5	818			24
105941	381972	382120	3	103	61.7	1500			1408.19
105942	381653	565945	4	107	45.8	999	9	946	1948.47
105943	382031	382464	3	107	45.8	906	7	1356	1261.99
105947	382215	382807	1	107	28.3	731	0.6	91.6	44.5
105948	382244	383089	1	107	36.3	904			0.9
105949	382823	382824	1	107	23.8	498			4.61538
105950	382898	382893	4	101	110	2150			3108.31
105951	382894	382899	4	101	103.5	1859			2269.36
105952	382958	382959	3	107	60	1265	4.2	532	2855.61
105953	382973	382974	2	107	46.7	975	2.4	114.8	583.123
105955	383271	565850	2	107	38.5	818	5.8	807.2	423.895
105956	383336	565869	3	107	57.9	1271	0.2	53.8	68.8336
105957	565853	565971	3	107	47.6	947			282.856
105958	565973	565969	3	107	46.8	900			310.617
105959	384155	384157	3	103	56.5	1349			425.912
105960	566019	566021	3	107	64.2	1420	1	176	1109.47
105983	382770	382772	4	101	99.2	1750			1623.37
105984	382773	382771	4	101	105.1	2150			3206.79
106553	381568	381628	4	107	42.8	893	4	503	811.583
106555	381989	382679	1	107	24.2	568			0
106558	382756	382757	2	108	45	1000			783.128
106559	382756	382761	4	101	110	2150			1486.23
106560	382762	382763	2	108	45	1000			2151.55
106561	382754	382763	4	101	110	2150			956.766
106564	382759	565829	3	107	40	800			3630.7
106565	382122	382679	1	107	24.2	568			0
106566	381706	383003	2	107	37.3	751			4.61538
106567	381706	383002	1	107	24.2	568			20
106626	382257	382349	2	107	60	1250			1909.78
106627	382349	382351	2	103	55	1271			1418.2
106628	382896	382898	4	101	110	2150			3108.31
106629	382899	382897	4	101	103.5	1859			2269.36
106630	382352	565949	2	103	55	1271			1801.86
106631	383165	383166	4	103	55	1271			3711.64
106632	382349	565949	4	103	55	1200			1909.78
106635	383087	383207	4	103	55	1271			3313.93
106636	381767	383207	4	103	55	1271			3711.64
106637	381767	383166	4	103	55	1271			3313.93
106638	382270	565949	4	103	55	1271			3313.93
106639	383036	383165	4	103	55	1271			3711.64
106640	381687	382270	4	103	55	1271			3313.93
106641	381687	383036	4	103	55	1271			3711.64
106642	382763	382896	4	101	110	2150			3108.31
106643	382897	382756	4	101	103.5	1859			2269.36
106644	382257	382256	2	107	68.5	1422	5.2	571.4	1372.93
106645	382255	382257	2	107	65.1	1353	4.2	532	959.876
106646	382253	383073	1	107	24.2	568			4.61538
106647	381771	383073	1	107	35	850			0
106648	382122	383358	2	103	55	1200	0.2	29	1835.35
106649	382257	382958	3	107	60	1265	4.2	532	2855.61
106650	381569	381570	3	107	40	800	1.4	142.8	708.112
106651	381569	382350	2	103	55	1271	0.2	26.4	1801.45
106652	382256	382352	2	103	55	1271			1801.86
106653	382351	382255	2	103	55	1271			1418.2
106654	383292	381570	2	107	40	800	3.6	402.2	98.6113
106655	382351	382352	1	103	37.5	957			0
106656	382822	383073	1	107	36.2	904			0
106657	381569	383292	3	103	55	1200	4.2	532	2588.93
106658	382822	383292	4	103	55	1271	5.2	571.4	2290.39
106659	382255	382256	2	103	55	1200			1396.07
106660	382255	382822	4	103	55	1271	5.2	571.4	2290.39
106661	381570	383358	1	107	36.3	904	0.6	58	29
106662	381570	381628	4	107	40	800	5	545	806.723
106663	382350	383358	2	103	55	1271	0.2	26.4	1801.45
106664	381770	382680	2	103	55	1200	0.2	29	1835.35
106665	381769	381771	1	107	35	850			0
106666	382674	382824	1	107	23.9	498			4.61538
106667	381771	383155	1	107	23.8	498			4.61538
106668	382253	382674	1	107	23.9	498			4.61538
106669	382253	383155	1	107	23.8	498			0
106670	382122	382680	2	103	55	1271	0.2	26.4	1830.45
106671	381769	381770	1	107	36.3	904			0
106672	381770	381989	2	103	55	1271	0.2	26.4	1830.45
106721	381484	382999	2	104	43.5	895			946.109
106722	382999	383002	1	104	28.4	636			4.61538
106723	383001	383015	2	104	39.7	801			16.6154
106724	381484	381485	2	104	43.5	895			790.297
106730	383000	383003	2	107	37.4	751			32
106731	383000	383001	2	107	37.3	751			16.6154
106746	381481	565829	3	104	48.7	1100			4083.24
106748	382439	382598	4	107	47.1	947			2661.52
106749	382754	382757	2	108	45	1000			666.606
106750	382758	382759	2	108	45	1000			1397.14
106751	382758	382755	2	108	45	1000			234.893
106752	382762	382761	2	108	45	1000			1720.56
106753	382764	382765	2	108	45	1000			1549.1
106754	382760	382764	3	107	45.8	999			2903.86
106755	382760	382765	2	108	45	1000			1179.38
106756	382772	382754	4	101	99.2	1750			1623.37
106757	382757	382758	4	108	45	1000			1632.03
106758	382765	382762	4	108	45	1000			2728.47
106759	382761	382773	4	101	105.1	2150			3206.79
106760	382759	382760	3	107	45.8	999			4083.24
106761	382755	382960	4	107	45.8	999			2017.62
106762	382755	382764	4	107	47.1	947			2661.52
106763	382598	382961	4	107	47.1	947			2661.52
106764	382960	382961	4	107	45.8	999			2017.62
106765	381568	382331	2	107	40	800	5	545	806.723
106766	382468	382929	4	107	41.2	915			2017.62
106767	381567	381652	2	107	40	800	7.4	659.8	1327.77
106768	382331	383319	2	107	40	800	5	545	806.723
106769	381567	383319	2	107	42.8	893	4	503	811.583
106770	381567	382974	2	107	47.9	947	5	235	217.059
106771	381766	382271	4	107	39.9	840			2017.62
106772	382599	383272	4	107	45.8	999			2017.62
106773	382439	382861	4	107	45.8	999			2017.62
106774	382599	382861	4	107	47.1	947			2661.52
106775	381766	383272	4	107	47.1	947			2661.52
106776	382271	382468	4	107	39.9	840			2017.62
106777	381651	382929	4	107	47.1	947			2661.52
106778	381653	381652	1	107	28.2	731	7.2	580.2	387.679
106779	381653	382436	4	107	42.9	947	1.8	157.8	1982.19
106780	381652	381651	1	107	30.8	798	0.7	44.1	436.472
106781	381652	382436	2	107	40	800	6.7	615.7	891.298
106782	381651	382440	4	107	45.8	999	0.7	44.1	2017.62
106783	382436	382440	4	107	42.9	947			2225.04
107039	381582	382522	3	107	61.9	1422	2	184.2	753.749
107047	381541	381882	1	107	24.2	568			11
107048	565981	565982	3	107	50	1000	2.4	165.8	690.437
107049	381545	383235	2	107	40	800	6.7	515.2	242.369
107050	382111	382112	1	107	36.2	904			0
107051	382199	382477	3	107	60	1349	1	117	744.193
107052	382035	382213	2	107	38.5	818			13.5
107053	382035	382215	1	107	28.2	731	0.6	91.6	44.5
107054	382037	382325	1	107	23.9	498			9
107055	381578	382111	2	103	55	1264	7.2	301.4	2202.71
107056	381599	382482	3	103	55.4	1349	11.5	1022.5	1532.46
107057	382010	382499	1	107	28.3	731	1.3	147.9	0
107058	381611	382480	3	107	55	1200	1	113	1125.42
107059	381840	382636	1	107	23.8	498	3.4	472.8	0
107060	382688	382900	2	103	55.4	1385	7	610.8	1079.9
107061	382563	382693	1	107	24.2	568	2.8	496.6	0
107062	382080	565837	1	107	33	787	1.2	180.7	0
107063	382848	565841	2	107	51.3	1121	7.7	752.2	373.878
107064	381638	382979	3	107	38.5	818	12	888	467.762
107065	381685	381686	3	107	42.8	893	2.8	268.6	294.943
107066	382904	382905	3	107	64.2	1420	4	547	1342.56
107067	382412	383005	2	107	42.8	893	2.7	291.2	335.429
107068	383145	565831	1	107	24.2	568			6
107069	381959	383135	1	107	28.3	731	5	872	9.22042
107070	565849	383247	1	107	36.2	904	0.9	156.3	0
107071	383245	565849	1	107	24.2	568			0
107072	382438	565849	2	107	38.5	818	3	575	70.534
107073	382874	565921	3	103	55	1270	5	531.4	1655.99
107074	382080	565964	2	107	38.5	818			23
107075	381577	381921	2	107	35	700			110.805
107076	381550	381716	1	107	28.2	731	9.8	1222	153.899
107077	381578	383234	2	107	51.3	1121	9.6	769.2	629.85
107078	381580	382242	3	107	46.9	997	3	214.8	1032.42
107079	381550	381905	1	107	33.1	787	14.7	1077	629.681
107080	381931	382665	1	107	30.8	798	1.6	90	24.9387
107081	382645	383028	1	107	23.8	498			0
107082	381922	382830	2	107	47.9	947	1.8	157	257.393
107083	382790	382791	2	107	47.9	947	0.8	32	188.059
107084	382569	382790	1	107	23.9	498			0
107085	381927	382657	2	103	55	1271	0.2	8	1828.64
107086	382953	382965	3	107	60	1265	11.8	1263.6	3042.26
107087	383028	383070	2	107	55.2	1194	4.2	221.4	6.43019
107088	382645	383031	1	107	23.8	498			0
107089	383080	382648	1	107	36.3	904			0
107090	565943	382904	2	107	64.2	1420	4	547	1342.56
107091	382904	565942	2	107	64.2	1420	3.5	515	1737.3
107092	381480	381563	1	107	39	963	0.2	26.4	0
107093	381562	382793	2	103	55	1200			1833.97
107094	382954	382959	3	107	63.7	1422	5.5	614.9	2765.28
107095	382661	383079	2	107	42.8	893			0
107096	382892	382890	4	101	110	2150			3108.31
107097	382891	382895	4	101	103.5	1859			2269.36
107098	382895	382894	4	101	103.5	1859			2269.36
107099	382953	382954	3	107	63.7	1422	12.8	1206	3283.47
107100	382893	382892	4	101	110	2150			3108.31
107101	381561	381701	2	103	55	1271			1835.07
107102	381509	383315	1	107	39	963	0.2	26.4	0
107103	381508	381940	2	103	55	1200	0.2	29	1835.35
107104	381745	382251	1	107	23.8	498			4.61538
107105	381745	382252	1	107	23.8	498			4.61538
107106	382251	382850	1	107	23.9	498			0
107107	382254	382486	1	107	23.8	498			4.61538
107108	382251	382486	2	107	37.4	751			4.61538
107109	382254	382823	1	107	23.9	498			4.61538
107110	381940	381942	2	103	55	1200	0.2	29	1835.35
107111	381579	381593	2	103	55	1200	0.2	29	1835.35
107112	381579	381942	2	103	55	1271	0.2	26.4	1830.45
107113	381508	381561	2	103	55	1271			1835.07
107114	381509	382252	1	107	23.9	498			4.61538
107115	381508	381509	1	107	25.6	531	0.2	26.4	4.61538
107116	381760	381932	2	103	55	1200			1833.97
107117	381480	383315	1	107	35	850	0.2	29	6
107118	381701	381932	2	103	55	1271			1835.07
107119	381760	382793	2	103	55	1271			1835.07
107120	381791	381938	2	103	55	1200	0.2	6.2	1844.27
107121	382489	382488	2	107	62.3	1354	4.2	221.4	0.430194
107122	382489	382646	1	107	23.8	498			6
107123	382246	382661	2	107	42.8	893			0
107124	382581	383030	1	107	39	963	4.2	221.4	6.43019
107125	382827	383079	2	107	37.4	751			0
107126	382826	382827	2	107	37.3	751			0
107127	383029	383031	1	107	33.1	787			0
107128	382488	382646	1	107	36.3	904	0.2	13.4	0
107129	383028	383029	2	107	50	1000	1.4	99.4	14.979
107130	382646	383029	1	107	23.8	498			6
107131	381955	383028	1	107	25.6	531	4.2	221.4	0.430194
107132	381955	382488	1	107	36.3	904	0.2	13.4	0
107133	381928	381938	2	103	55	1271	0.2	8	1828.64
107134	381562	382792	1	107	30.4	779	4	195	6.43019
107135	381563	382581	1	107	39	963	4.2	221.4	6.43019
107136	381563	382246	2	107	42.8	893			0
107137	381563	382792	1	107	28.2	731	1.4	83.8	8.97896
107138	381562	381928	2	103	55	1271	0.2	8	1828.64
107139	381562	381759	1	107	30.8	798	1.6	90	24.9387
107140	381759	381931	1	107	30.8	798	1.6	90	24.9387
107141	382245	382489	1	107	39	963	4.2	221.4	6.43019
107142	382658	383027	2	103	55	1200	0.2	6.2	1844.27
107143	382245	383080	1	107	36.3	904			0
107144	382245	383030	1	107	35	850	1.6	112.8	14.979
107145	381791	383027	2	103	55	1271	0.2	8	1828.64
107146	381792	382663	1	107	23.9	498			0
107147	381927	383016	2	103	55	1200	0.2	6.2	1844.27
107148	382658	383016	2	103	55	1271	0.2	8	1828.64
107149	381478	382330	2	107	42.8	893	1.2	96	12
107150	381542	381872	2	107	42.8	893			6
107151	381571	381641	3	107	51.3	1121	13	1610	395.675
107152	381908	381911	2	103	55	1200	1.2	43.6	2181.14
107153	381573	381575	2	107	42.8	893	2.2	140.4	12
107154	382428	382429	2	107	62.1	1335	19.2	2365.9	1507
107155	381761	382645	1	107	23.9	498			0
107156	382006	382956	3	107	60	1265	1.6	74.4	1985.18
107157	381541	382982	3	107	51.3	1121	3	406	415.364
107158	383034	383035	3	107	55.2	1194	3	206	5.12849
107159	382428	382964	3	107	63.7	1422	23.2	2289.4	2876.71
107160	382964	382965	3	107	63.7	1422	23.2	2289.4	2876.71
107161	382007	382428	3	107	63.7	1422	23.2	2289.4	2876.71
107162	382006	382007	3	107	63.7	1422	2.6	90	2036.77
107163	382008	382007	2	107	62.1	1335	20.6	2199.4	839.94
107164	382006	382008	1	107	36.9	1000	1.8	187.7	3.12041
107165	382100	382637	2	107	42.8	893	2.2	140.4	12
107166	381575	382100	2	107	42.8	893	2.2	140.4	12
107167	382330	382637	2	107	42.8	893	1.2	96	12
107168	381590	381681	3	107	38.5	818	11.1	893.6	559.561
107169	381715	381865	1	107	23.8	498	2.1	166.7	0
107170	381589	381869	2	107	42.8	893	2.7	211.4	37.7582
107171	381675	382778	3	107	51.3	1121	13.2	1535.1	433.433
107172	381674	565928	3	107	51.3	1121	3	406	392.221
107173	381695	383151	3	107	62.1	1335	20.2	2519	1510.12
107174	382955	382956	3	107	63.7	1422	3	106	2039.89
107175	381695	382429	2	107	62.1	1335	20.2	2183.4	839.94
107176	382784	383150	3	107	38.5	818	11.1	893.6	559.561
107177	383150	383151	1	107	36.9	1000	9.1	763.1	248.968
107178	381694	383151	3	107	62.1	1335	13.5	1500.1	610.287
107179	382172	382784	3	107	38.5	818	11.1	893.6	559.561
107180	381681	382172	3	107	38.5	818	11.1	893.6	559.561
107181	381694	382778	3	107	51.3	1121	13.1	1819.3	933.222
107182	381694	383150	3	107	38.5	818	10.9	1073.7	710.637
107183	381864	381866	3	107	38.5	818	13.8	1406.2	157.137
107184	381590	381715	1	107	23.9	498	2.1	166.7	0
107185	381867	382783	3	107	38.5	818	11	1114	710.637
107186	381590	382085	3	107	38.5	818	11	1114	710.637
107187	382084	382170	3	107	38.5	818	11	908	559.561
107188	382085	382170	3	107	38.5	818	11	1114	710.637
107189	381867	382084	3	107	38.5	818	11	908	559.561
107190	381866	382783	3	107	38.5	818	11	908	559.561
107191	381602	381674	3	107	51.3	1121	3	406	392.221
107192	381864	382782	3	107	38.5	818	15	1294	787.301
107193	381602	381638	3	107	38.5	818	12	888	467.762
107194	381602	382782	3	107	38.5	818	15	1520	708.743
107195	381588	381675	3	107	51.3	1121	13.2	1535.1	433.433
107196	381478	381588	2	107	42.8	893	2.2	140.4	12
107197	381588	381868	2	107	42.8	893	2.6	260	23.1429
107198	381868	381869	2	107	42.8	893	2.6	260	23.1429
107199	381588	381641	3	107	51.3	1121	14	1890	910.079
107200	381587	381589	2	107	42.8	893	2	149	37.7582
107201	381878	382176	1	107	24.2	568			42.3297
107202	382981	383095	3	107	51.3	1121	3.2	589.4	257.497
107203	381589	381865	1	107	23.8	498	4	364.3	0
107204	381879	383096	3	107	51.3	1121	3.2	589.4	257.497
107205	381624	565928	3	107	51.3	1121	3.2	589.4	257.497
107206	381624	381625	3	107	51.3	1121	3	406	392.221
107207	381625	383096	3	107	51.3	1121	3	406	392.221
107208	381879	383095	3	107	51.3	1121	3	406	392.221
107209	381586	381587	2	107	42.8	893	2	149	37.7582
107210	381542	382174	2	107	42.8	893	2	149	37.7582
107211	381586	382174	2	107	42.8	893			23.1429
107212	381542	382176	1	107	24.2	568			29.1429
107213	381541	381878	1	107	24.2	568			33.7582
107214	381541	382981	3	107	51.3	1121	3.2	589.4	257.497
107215	381912	381918	2	103	55	1271	0.2	8	1724.45
107216	381991	382223	1	107	28.2	731	1	125	0.082914
107217	381953	381990	1	107	24.2	568			10.6154
107218	381947	381990	1	107	23.8	498			0
107219	382832	565846	1	107	36.2	904			0
107220	383071	383072	3	107	50	1000	0.4	16.8	13.5943
107221	381473	383072	2	107	51.3	1121	1.2	96	12
107222	381576	382832	2	107	50	1000	1.6	112.8	14.979
107223	382832	383070	2	107	50	1000	1.6	112.8	14.979
107224	381576	382218	1	107	23.9	498			0
107225	381475	382219	3	107	50	1000	1.6	112.8	14.979
107226	381576	382219	3	107	55.2	1194	4.2	221.4	6.43019
107227	381476	381990	2	107	38.5	818			10.6154
107228	381476	383072	3	107	55.2	1194	4.2	221.4	17.0456
107229	381474	381573	2	107	42.8	893	2.2	140.4	12
107230	381945	382224	1	107	23.9	498			0
107231	382540	383032	3	107	50	1000	0.4	16.8	13.5943
107232	381474	382220	2	107	38.5	818	1.2	96	12
107233	381944	382643	1	107	23.9	498			0
107234	381473	383071	1	107	33	787			0
107235	383071	565931	1	107	24.2	568	1.6	106.2	6
107236	565933	565932	1	107	24.2	568			6
107237	565930	565934	3	107	55.2	1194	2	81	5.04558
107238	382220	565932	2	107	38.5	818	1.2	96	12
107239	565931	565932	2	107	38.5	818	2.2	140.4	6
107240	381473	565931	2	107	38.5	818	0.6	34.2	0
107241	381947	382643	1	107	23.9	498			0
107242	383071	565933	3	107	55.2	1194	2	81	11.0456
107243	565930	565933	3	107	50	1000	0.4	16.8	13.5943
107244	381944	381945	1	107	23.8	498			0
107245	383032	565934	3	107	50	1000	0.4	16.8	13.5943
107246	382223	382224	1	107	23.8	498			0
107247	381471	382540	3	107	50	1000	0.4	16.8	13.5943
107248	381471	382223	1	107	28.3	731	1	145	0.107089
107249	381471	382523	1	107	28.2	731			0
107250	381471	383034	3	107	55.2	1194	3	206	5.12849
107251	381636	382090	2	103	55	1200	0.2	6.2	1844.27
107252	381559	381953	2	107	38.5	818			10.6154
107253	382939	565846	1	107	36.2	904			0
107254	382648	565845	1	107	23.8	498			0
107255	565845	565846	1	107	23.8	498			0
107256	382648	382939	1	107	36.3	904			0
107257	381637	382090	2	103	55	1271	0.2	8	1828.64
107258	381637	382657	2	103	55	1200	0.2	6.2	1844.27
107259	381559	381577	2	107	38.5	818			10.6154
107260	381577	381923	2	103	55	1200	0.2	6.2	1844.27
107261	381636	381923	2	103	55	1271	0.2	8	1828.64
107262	381577	381912	2	103	55	1271	0.2	8	1724.45
107263	381991	382470	1	107	28.3	731	1	145	0.107089
107264	381918	382829	2	103	55	1271	0.2	8	1724.45
107265	381635	382469	2	103	55	1200	1.2	43.6	2181.14
107266	381472	382470	1	107	28.2	731	1	125	0.082914
107267	381472	382469	2	103	55	1271	1	40	1981.76
107268	381472	382829	2	103	55	1200	0.2	6.2	1601.87
107269	381472	382830	2	107	47.9	947	2	182.4	579.384
107270	381635	381911	2	103	55	1271	1	40	1981.76
107271	381660	381859	2	103	55	1271	3	87	1738.06
107272	383230	381584	2	107	51.3	1121			13.5714
107273	381640	381870	3	107	51.3	1121	13	1745	295.044
107274	382322	382441	2	107	50	1004	3	406	482.707
107275	381537	381583	3	107	55.2	1194	2	81	646.247
107276	382322	383227	2	107	51.3	1121			13.5714
107277	381601	382079	3	107	51.3	1121	14	1890	910.079
107278	381585	383099	3	107	50	1000	1.4	161.8	13.7014
107279	381571	381704	3	107	51.3	1121	14	1890	910.079
107280	381601	381704	3	107	51.3	1121	13	1610	395.675
107281	383035	383099	3	107	55.2	1194	3	206	5.12849
107282	381585	382079	3	107	51.3	1121	13	1610	395.675
107283	381537	382984	3	107	50	1000	0.4	16.8	275.193
107284	381585	381640	3	107	51.3	1121	13	1745	295.044
107285	381585	382984	3	107	55.2	1194	2	81	646.247
107286	381871	381872	1	107	28.3	731	2	149	16
107287	381873	382582	3	107	51.3	1121	3	406	415.364
107288	381714	382983	3	107	50	1000	2.4	165.8	291.193
107289	381873	382982	3	107	51.3	1121	3	573	290.255
107290	381583	381871	1	107	28.3	731	2	149	16
107291	381583	382983	3	107	55.2	1194	2	81	652.247
107292	381584	382582	3	107	51.3	1121	3	573	290.255
107293	381639	381714	3	107	50	1000	2.4	165.8	291.193
107294	381584	565982	3	107	55.2	1194	2	81	897.11
107295	381584	381639	3	107	50	1000	2.4	165.8	291.193
107296	381584	382322	2	107	50	1004	3	406	496.278
107297	381550	381908	2	103	55	1200	1.2	43.6	2181.14
107298	381550	381870	3	107	51.3	1121	12	1485	160.268
107299	381550	381660	2	103	55	1271	3	87	1727.77
107300	381859	382113	2	103	55	1271	3	87	1738.06
107301	383210	383213	2	107	37.4	751			0
107302	383227	383228	2	107	51.3	1121			13.5714
107303	383228	383230	2	107	51.3	1121			13.5714
107304	381859	383212	2	107	37.4	751			0
107305	383213	383212	2	107	37.4	751			0
107306	383210	382113	1	107	36.3	904			0
107307	382112	383211	2	107	37.3	751			0
107308	383211	383210	2	107	57.9	1271			0
107309	381578	382113	2	103	55	1264	4	132	1869.32
107310	381578	382441	2	107	50	1000	3	573	203.217
107311	381578	382112	1	107	36.3	904			0
107312	381565	382973	2	107	46.7	975	2.4	114.8	560.123
107313	565945	565943	4	107	64.2	1420	9	946	3112.73
107314	565944	565945	5	107	42.9	947	10.6	1015.2	4143.96
107315	382659	382671	2	107	47.9	947	0.8	24.8	534.838
107316	381566	382087	1	107	31.6	775	4.2	203	5.65319
107317	381565	382671	2	107	47.9	947	0.8	32	188.059
107318	381564	382665	1	107	31.6	775	4.2	203	5.65319
107319	381564	382087	1	107	30.8	798	1.6	90	24.9387
107320	381565	381566	1	107	31.6	775	4.2	203	5.65319
107321	382659	382790	2	107	47.9	947	0.8	32	188.059
107322	565943	565941	3	107	45.8	999	5	399	1770.17
107323	565941	565942	3	107	40	800	7.1	500.2	2406.65
107324	565942	565944	4	107	42.9	947	10.6	1015.2	4143.96
107325	381581	565941	3	107	40	800	7.1	500.2	2406.65
107326	381580	381581	2	107	42.8	893	4	244.3	918.131
107327	381580	382437	3	107	42.8	893	1.4	81.9	172.081
107328	381582	382437	3	107	55	1200	1.7	174	1326.44
107329	381581	382437	3	107	45.8	999	5	399	1770.17
107330	381582	381580	1	107	28.2	731	0.3	29.4	6
107331	381750	382432	2	107	51.3	1121	12.7	1114.6	681.657
107332	381554	382237	2	107	35	700	1.2	157.6	160.465
107333	381557	382509	2	107	42.8	893			12.6154
107334	381669	382517	3	107	42.8	893	15.4	1553.6	713.688
107335	381556	382849	1	107	33.1	787	5.3	722	270.596
107336	381479	381676	2	107	43.1	867	1.8	157	506.415
107337	381479	382076	2	107	42.8	893			4.61538
107338	382063	382791	2	107	47.9	947	0.8	24.8	534.838
107339	381676	381916	2	107	47.9	947	1.8	157	257.393
107340	382791	382971	1	107	23.8	498			0
107341	381676	381915	2	107	38.5	818			249.021
107342	381924	382653	1	107	23.8	498			0
107343	381915	381921	2	107	38.5	818			249.021
107344	381916	381922	2	107	47.9	947	1.8	157	257.393
107345	381765	381790	1	107	23.8	498			0
107346	381768	382571	1	107	23.8	498			0
107347	381790	382063	1	107	23.8	498			0
107348	381560	382235	2	107	38.5	818	1	125	323.47
107349	381768	382569	1	107	23.8	498			0
107350	381768	382971	1	107	23.8	498			0
107351	381479	382063	2	107	47.9	947	0.8	24.8	534.838
107352	381479	382235	2	107	35	700	1.2	157.6	160.465
107353	381764	382571	1	107	23.9	498			0
107354	381764	381765	1	107	23.8	498			0
107355	381554	381560	2	107	38.5	818	1	125	323.47
107356	381560	381790	2	107	37.4	751			0
107357	382076	382509	2	107	42.8	893			4.61538
107358	381862	382179	1	107	33	787	6	668.4	284.25
107359	381863	383040	2	107	51.3	1121	14.7	1761.6	855.025
107360	381862	381907	1	107	33.1	787	5.3	722	257.981
107361	381905	381907	1	107	33	787	6	668.4	284.25
107362	381716	383039	2	107	42.8	893	9.8	1222	153.899
107363	383039	383040	1	107	33.1	787	4.6	666.2	0
107364	381549	383040	2	107	51.3	1121	13	1047.7	681.657
107365	383040	383235	1	107	28.3	731	6	612.9	111.416
107366	383235	383234	1	107	33	787	3.4	315.8	45.3762
107367	381549	383235	2	107	42.8	893	5.2	537.2	225.886
107368	381549	383039	2	107	40	800	6.5	782.5	201.482
107369	383234	383039	1	107	28.2	731	3	336.1	10
107370	381549	383234	2	107	51.3	1121	6.9	788	605.326
107371	381558	382182	1	107	33.1	787	5.3	722	257.981
107372	381558	382505	2	107	42.8	893			12.6154
107373	382181	382182	1	107	33.1	787	6	668.4	284.25
107374	382178	382179	1	107	33	787			0
107375	382179	382180	1	107	33	787			0
107376	382179	382181	1	107	33.1	787	6	668.4	284.25
107377	382178	382180	1	107	23.8	498			0
107378	381557	382505	2	107	42.8	893			12.6154
107379	381558	382849	1	107	33	787	6	668.4	296.865
107380	381712	382586	2	107	51.3	1121	16.1	1587.4	681.657
107381	381530	382913	2	107	51.3	1121	14.7	1761.6	855.025
107382	381863	382913	2	107	51.3	1121	16.1	1587.4	681.657
107383	381530	381712	2	107	51.3	1121	16.1	1587.4	681.657
107384	381750	382586	2	107	51.3	1121	10.7	1112.6	855.025
107385	381840	382586	1	107	23.8	498	4	649	0
107386	381670	381683	3	107	42.8	893	3.2	227.4	1145.98
107387	382078	382515	1	107	23.9	498	1.9	213.1	249.21
107388	382480	382243	1	107	24.2	568	0.4	54.4	12
107389	382518	382547	1	107	24.2	568	9.9	1189.3	270.839
107390	382240	382241	1	107	24.2	568	2.2	437.6	535.169
107391	381525	382516	2	107	38.5	818	1	145	12.788
107392	382480	383247	3	107	55	1200	0.8	90.4	1113.42
107393	381525	382238	2	107	38.5	818	1	125	323.47
107394	381773	382095	3	107	42.8	893	5.4	326.2	1090.21
107395	382237	382238	2	107	35	700	1.2	157.6	160.465
107396	381774	382095	3	107	46.9	997	3	214.8	1032.42
107397	381774	382242	3	107	42.8	893	5.4	326.2	1090.21
107398	381682	381773	3	107	42.8	893	5.4	326.2	1090.21
107399	381525	381682	3	107	42.8	893	5.4	326.2	1090.21
107400	381525	381670	3	107	42.8	893	3.2	227.4	1145.98
107401	382078	382239	3	107	42.8	893	3.1	245.9	896.773
107402	381683	382078	3	107	42.8	893	3.2	227.4	1145.98
107403	382520	382517	1	107	28.2	731	10.3	1379.5	221.228
107404	382518	382520	1	107	23.8	498	10.1	1362.5	221.228
107405	382517	382519	3	107	42.8	893	15.4	1553.6	934.916
107406	382239	382519	3	107	42.8	893	3.1	245.9	896.773
107407	382519	382520	1	107	23.8	498	10.1	1206.3	270.839
107408	382240	382516	2	107	38.5	818	1	125	111.559
107409	382521	382522	1	107	36.2	904	0.6	59.6	6
107410	382522	383245	3	107	61.9	1422	2	184.2	753.749
107411	382240	382243	2	107	38.5	818	3.2	596	312.348
107412	382438	382521	2	107	38.5	818	3.2	546.8	634.727
107413	382438	383245	3	107	55	1200	1.1	114.4	1326.44
107414	382243	382521	2	107	38.5	818	3.4	618.6	312.348
107415	382438	383247	3	107	61.9	1422	1.8	164.6	756.873
107416	382241	382548	1	107	23.9	498	2.2	437.6	529.169
107417	382515	382548	1	107	23.9	498	1.9	213.1	249.21
107418	382547	382548	1	107	23.8	498	3.9	644.5	626.653
107419	382241	565831	1	107	23.8	498			6
107420	381685	381690	2	107	42.8	893	3.1	357.7	242.491
107421	381690	382561	2	107	42.8	893	9.9	998.9	798.838
107422	381842	382434	2	107	51.3	1121	7.8	907.2	329.718
107423	382562	381690	2	107	42.8	893	9.8	786.5	586.311
107424	381527	381556	1	107	33	787	5.3	722	270.596
107425	381527	381690	3	107	42.8	893	11.4	1145.4	1087.78
107426	381526	381684	3	107	42.8	893	13.2	1608.4	1072.92
107427	381526	381669	3	107	42.8	893	15.4	1553.6	840.205
107428	381527	381684	3	107	42.8	893	15.4	1553.6	840.205
107429	382431	382432	1	107	33	787	0.4	67.2	11
107430	382186	382092	2	107	42.8	893	4.1	618.7	6
107431	382431	383102	2	107	42.8	893	1.5	182.1	0
107432	381528	382434	2	107	51.3	1121	6	637.8	260.756
107433	381995	382562	2	107	42.8	893	9.8	786.5	586.311
107434	383103	381995	1	107	23.9	498	3.2	275.7	6
107435	383103	381528	2	107	42.8	893	4.1	474.5	679.717
107436	382561	382562	1	107	28.2	731			0
107437	382433	565832	1	107	33	787	2.6	248.7	113.121
107438	382433	383103	2	107	42.8	893	7.3	750.2	685.717
107439	382561	382433	2	107	42.8	893	9.9	998.9	798.838
107440	565832	382434	1	107	33	787	2.6	248.7	113.121
107441	381528	381995	2	107	51.3	1121	9	996.3	1009.44
107442	383102	381528	1	107	23.8	498			0
107443	381995	382432	2	107	51.3	1121	10.7	1112.6	844.025
107444	383102	381995	2	107	42.8	893	1.5	182.1	0
107445	381528	382186	2	107	42.8	893	4.1	618.7	6
107446	382092	382563	2	107	42.8	893	4.1	618.7	6
107447	382564	382091	2	107	42.8	893	1.9	249.3	11
107448	382091	382092	1	107	28.3	731			0
107449	382091	382431	2	107	42.8	893	1.9	249.3	11
107450	381685	382564	2	107	42.8	893	1.9	249.3	11
107451	382563	381685	2	107	42.8	893	2.3	345.1	6
107452	382341	383298	2	107	51.3	1121	7.7	752.2	373.878
107453	381842	382341	2	107	51.3	1121	7.7	752.2	373.878
107454	382190	382848	2	107	51.3	1121	7.7	752.2	373.878
107455	382190	383298	2	107	51.3	1121	7.8	907.2	329.718
107456	382110	382584	3	107	61.9	1422	7	416	1288.56
107457	381848	381849	1	107	25.3	645	3	131	159.566
107458	381754	381855	1	107	24.2	568	2	111	717.02
107459	383084	565822	3	107	40	816	10.8	1164.6	1228.7
107460	383380	383391	1	107	24.2	568	17.8	1373.2	442.801
107462	383462	383636	2	103	55	1264	8	730	1663.81
107463	383383	383989	3	107	40	816	0.7	79.8	993.852
107464	384192	384205	3	103	69	1513			2184.67
107466	381546	381547	1	107	35.5	838			26
107467	381604	381894	1	107	24.2	568	10.2	717.4	1
107468	381883	381887	1	107	24.2	568			10.6667
107469	381540	382168	1	107	36.3	904	10	466	261.724
107470	381895	381896	1	107	36.3	904	2	102	199.666
107471	383043	383044	1	107	36.3	904	0.5	13.9	1.29646
107472	383044	383041	1	107	24.2	568	0.5	11.5	1.29646
107473	381606	383044	2	103	55	1271	1	32.6	1362.51
107474	383233	383282	3	107	41.2	915	8.7	529.4	264.605
107475	383473	383637	2	107	42.8	893	4	455	104.106
107476	381654	381657	1	107	36.3	904	8.3	559.7	0
107477	381658	381654	1	107	24.2	568	3.7	209.7	36.6429
107478	381552	381654	3	107	38.5	818	9.8	777.2	317.542
107479	381901	382317	1	107	24.2	568			10.6667
107480	381657	565826	1	107	36.2	904	6.6	354.6	181.643
107481	381553	381909	1	107	23.8	498			6
107482	383111	383112	3	107	41.2	915	12.4	638.4	543.693
107483	381540	383282	1	107	23.9	498	0.8	19.5	0
107484	381910	382980	3	107	38.5	818	11.8	930.6	524.928
107485	381553	382979	3	107	38.5	818	11.8	930.6	523.928
107486	381553	382980	3	107	38.5	818	12	888	473.762
107487	382089	382321	3	107	38.5	818	11.8	930.6	524.928
107488	381910	382321	3	107	38.5	818	12	888	473.762
107489	381543	382089	3	107	38.5	818	11.8	930.6	524.928
107490	381543	381654	3	107	38.5	818	12	888	473.762
107491	381604	381888	1	107	24.2	568			29.5
107492	381655	381710	1	107	24.2	568	10.2	717.4	40.1667
107493	381656	382595	1	107	40.6	958			111.525
107494	381634	381658	2	107	61.9	1422	8	322	604.482
107495	381659	381711	2	107	61.9	1422	8	322	599.382
107496	381634	381711	2	107	61.9	1422	7	318	501.876
107497	381552	381657	1	107	36.2	904	6.6	342.7	181.643
107498	381552	381982	3	107	61.9	1422	5.7	230.7	361.384
107499	381982	381655	1	107	24.2	568	3	148.8	1
107500	381552	381655	1	107	24.2	568	7.4	571.4	39.1667
107501	381552	381656	2	107	64.8	1347	0.9	32.2	111.525
107502	381656	381658	1	107	36.3	904	2.3	149.4	317.487
107503	381552	381658	2	107	61.9	1422	6.5	307.4	480.21
107504	381655	381656	1	107	36.3	904	1.4	117.2	29.1667
107505	381889	381982	3	107	61.9	1422	11.1	549.6	214.25
107506	381657	381982	1	107	36.2	904	9.9	517.6	80.1941
107507	381889	383111	3	107	39.9	840	12.4	638.4	543.693
107508	381604	381901	1	107	24.2	568			10.6667
107509	381604	381710	1	107	24.2	568	11.3	874.6	35.1667
107510	565825	565826	1	107	40.6	958	7.4	327.9	130.956
107511	381539	381881	1	107	24.2	568			11
107512	381539	381713	1	107	24.2	568			0
107513	381538	382166	1	107	23.9	498			11
107514	381909	382166	1	107	23.9	498			6
107515	381538	381881	1	107	23.8	498			6
107516	381539	381882	1	107	24.2	568	0.2	16.4	6
107517	381540	381713	1	107	24.2	568	0.2	16.4	0
107518	381540	565825	1	107	40.6	958	7.4	327.9	130.956
107519	381890	382317	1	107	24.2	568	0.3	24.6	9.66667
107520	383112	383282	3	107	39.9	840	12.4	638.4	543.693
107521	381883	381884	1	107	24.2	568	0.3	24.6	9.66667
107522	381884	381890	1	107	24.2	568	0.3	24.6	9.66667
107523	381603	381979	2	107	38.5	818	13	952	200.666
107524	381898	381902	2	107	57.9	1271	2	79	122.143
107525	381603	382777	4	103	65.8	1513	3	86	2503.9
107526	382426	383431	3	103	69	1513	0.2	24	2288.24
107527	383470	383985	1	107	23.8	498	4.8	556.6	23.3333
107528	382886	381708	1	107	24.2	568	2.1	76.4	26
107529	381551	382886	1	107	36.3	904	1.7	80.7	199.666
107530	382887	382886	1	107	36.3	904	0.9	39.9	0
107531	381551	382887	1	107	24.2	568	11.3	871.3	1
107532	381894	382887	1	107	24.2	568	10.2	717.4	1
107533	381551	381708	2	107	38.5	818	10.1	720	97.1426
107534	381708	381979	2	107	38.5	818	12.2	796.4	123.143
107535	381902	382886	2	107	57.9	1271	2	79	122.143
107536	382426	382425	1	107	24.2	568			0
107537	382426	382781	3	103	65.8	1513			2315.2
107538	383471	383638	2	107	38.5	818	13	816.6	419.468
107539	383638	383640	1	107	27.7	620	5.2	354.2	25
107540	383380	383985	1	107	23.9	498	3.8	431	10
107541	382004	383471	2	107	35	722	13.2	827.4	994.942
107542	382424	381603	2	107	38.5	818	14.2	1006	563.471
107543	382425	382004	2	107	35	722	13.2	827.4	994.942
107544	383640	382424	1	107	24.2	568	5.4	365	600.474
107545	383471	383640	1	107	21.6	501	0.2	10.8	575.474
107546	381603	382425	2	107	35	722	13.2	827.4	994.942
107547	381603	382781	3	103	69	1513	0.2	24	2288.24
107548	383380	383638	1	107	27.7	620	5.2	354.2	25
107549	381898	382990	2	107	57.9	1271	2	102	199.666
107550	381895	382990	1	107	36.3	904	2	79	122.143
107551	383431	383526	3	103	69	1513			2186.14
107552	383431	383473	2	107	42.8	893	4	455	104.106
107553	383431	383470	1	107	23.9	498	4.8	556.6	23.3333
107554	383629	383630	1	107	36.9	1000	0.5	57.9	4.5303
107555	383473	383629	2	107	42.8	893	4.8	556.6	232.374
107556	383474	383630	3	103	69	1513			2180.14
107557	383629	383474	2	107	42.8	893	4.3	498.7	227.844
107558	383474	383526	3	103	65.8	1513	4.8	556.6	2330.53
107559	383630	384192	3	103	69	1513			2184.67
107560	381856	381885	1	107	24.2	568	4	254	36.9631
107561	381854	382977	2	103	55	1264	1	35	2152.57
107562	381591	382082	1	107	36.2	904	9.6	449.2	59.1429
107563	383110	383231	3	107	39.8	840	7	449	674.848
107564	381591	383232	3	107	40.2	800			758.011
107565	381591	382168	1	107	40.6	958	8.2	347.4	130.956
107566	382169	382749	1	107	23.8	498	2.5	120.3	0
107567	382168	382169	1	107	23.8	498	2.5	120.3	0
107568	382749	565981	3	107	50	1000	2.4	165.8	690.437
107569	381591	382749	3	107	50	1000	2	149	690.437
107570	381887	381900	1	107	24.2	568			10.6667
107571	382808	382809	1	107	33.1	787	3.7	229.4	2.32734
107572	382809	383225	1	107	33	787	3.7	229.4	2.32734
107574	383232	383231	1	107	25.6	531	0.2	10	191.531
107575	383225	383238	3	107	38	801	6.8	406	1023.09
107576	383233	383232	1	107	23.8	498	0.2	10	0
107577	383233	383237	3	107	39.9	840	8.8	517	463.612
107578	383225	383236	3	107	35	700	2	149	419.57
107579	383225	383237	3	107	39.9	840	8.7	529.4	264.605
107580	383232	383236	3	107	39.1	800			566.48
107581	383231	383238	3	107	39.8	840	7	449	674.848
107582	381546	381885	1	107	24.2	568	2	111	25.6667
107583	381546	382808	1	107	33.1	787	3.7	229.4	2.32734
107584	381546	381900	1	107	24.2	568	0.3	24.6	9.66667
107585	382081	382082	1	107	36.3	904	6.2	266.4	60.1429
107586	381857	382471	2	103	55	1264	1	46	1984.49
107587	381536	382111	2	103	55	1264	10.6	495.2	2033.64
107588	382471	382472	1	107	36.3	904	6.2	266.4	60.1429
107589	382472	381536	1	107	36.3	904	9.6	449.2	59.1429
107590	382081	382472	1	107	36.3	904	9.6	449.2	59.1429
107591	381536	382471	2	103	55	1264	7.2	301.4	2202.71
107592	381854	381857	2	103	55	1264	1	46	1984.49
107593	381753	381844	2	103	55	1271	1	35	2109.89
107594	381752	381753	1	107	23.9	498			0
107595	382911	382907	1	107	36.2	904	1.9	121.3	0
107596	382818	382976	1	107	36.2	904	1.8	105.5	0
107597	382910	382911	2	107	60.4	1354	5.2	310.5	1214.62
107598	383042	383043	1	107	24.2	568	0.9	38.2	425.266
107599	381606	383043	1	107	24.2	568	1.3	79.8	291.754
107600	382135	382910	1	107	36.2	904	1.9	121.3	0
107601	382135	382819	1	107	23.8	498			0
107602	381752	382907	1	107	23.9	498			0
107603	382910	382909	1	107	36.2	904	1.8	105.5	0
107604	382910	383110	3	107	61.7	1422	7	449	674.848
107605	382907	382135	1	107	36.2	904	1.9	121.3	0
107606	382909	382818	1	107	36.2	904	1.8	105.5	0
107607	381752	382819	1	107	23.8	498			0
107608	381844	383042	2	103	55	1271	1	35	2109.89
107609	383041	383042	1	107	36.2	904	0.5	25.2	25.6667
107610	381606	383041	1	107	24.2	568	3.5	242.5	35.6667
107611	381856	383041	1	107	24.2	568	2	111	25.6667
107612	381606	383042	2	103	55	1264	1.2	52	1740.1
107613	381753	382975	2	103	55	1264	1	46	1765.77
107614	382110	382978	3	107	59.8	1422	7	449	924.826
107615	382975	382976	1	107	35	850	0.5	24.8	95.5555
107616	381544	382975	2	103	55	1271	0.7	24.5	2076.5
107617	381544	382976	2	107	61.9	1422	6.8	438	579.293
107618	382978	382975	1	107	36.3	904	0.5	21.5	33.3942
107619	382976	382977	1	107	36.3	904	0.3	13.8	0
107620	382911	382976	2	107	60.4	1354	5.2	310.5	1214.62
107621	381544	382977	2	103	55	1264	0.7	32.2	1984.49
107622	382977	382978	1	107	36.2	904	0.3	10.5	398.024
107623	381544	382978	3	107	61.9	1422	7	416	890.533
107624	381754	381851	1	107	24.2	568	4	254	283.597
107625	381851	383043	1	107	24.2	568	4	254	283.597
107626	381751	382133	2	103	55	1264	2	116	1675.88
107627	382851	565842	2	107	57.9	1271	2	79	96.1426
107628	383902	383169	2	103	55	1264	2	116	1675.88
107629	383381	383382	1	107	28.3	731	10.1	1084.8	234.844
107630	381547	381896	1	107	36.3	904	2	79	122.143
107631	381547	565842	2	107	62.3	1354	2	102	183.635
107632	383382	383902	2	103	55	1264	2	116	1669.21
107633	383636	383637	1	107	28.3	731	0.8	82.2	0
107634	383382	383637	2	107	42.8	893	4.6	530.4	233.707
107635	383382	383636	2	103	55	1271	7.5	641.4	1403.34
107636	381535	383044	2	103	55	1264	1	46	1463.11
107637	381797	381849	1	107	28.2	731	3	172	406.4
107638	381797	381853	1	107	25.3	645	3	131	159.566
107639	381548	383046	1	107	28.3	731	3	172	406.4
107640	383045	383048	2	103	55	1271	1	35	1362.51
107641	382851	383047	2	107	62.3	1354	2	102	183.635
107642	381548	383047	2	107	57.9	1271	2	79	96.1426
107643	381548	383048	2	103	55	1264	1	46	1463.11
107644	381548	382133	2	103	55	1271	2	87	1415.94
107645	381535	383045	2	103	55	1271	1	35	1362.51
107646	381853	383046	1	107	25.3	645	3	131	159.566
107647	383375	382937	3	107	41.7	816	10	1069	905.581
107648	383381	383427	1	107	28.3	731	10	1069	100.706
107649	381850	383169	2	103	55	1271	2	87	1415.94
107650	381751	381850	2	103	55	1271	2	87	1415.94
107651	382937	565822	3	107	41.7	816	10	1069	905.581
107652	383375	383377	3	107	40	816	0.7	79.8	993.852
107653	383377	383383	3	107	40	816	0.7	79.8	993.852
107654	383375	383428	1	107	28.2	731	10.1	1084.8	234.844
107655	383427	383428	1	107	28.3	731	10	1069	100.706
107657	384095	384187	2	107	44.1	892			42.0571
107658	384037	384193	3	107	43.1	892	7.8	684.6	1342.59
107659	384099	384194	3	103	55	1200			3303.1
107660	383524	384201	2	107	38.5	818			263.845
107661	383460	383472	2	107	37.3	751			21.9337
107663	383468	383615	2	107	37.3	751	0.2	10.4	82.3011
107664	383447	383466	1	107	24.2	568			20
107665	383389	383530	1	107	24.2	568	5.4	341.2	106.117
107666	383734	384149	3	107	43.1	892	7.8	684.6	1342.59
107667	383469	383727	1	107	24.2	568	5	318	43.3691
107668	383447	383469	1	107	24.2	568			0
107669	383389	383528	2	107	37.4	751			67.5809
107670	383459	383727	1	107	24.2	568			0
107671	383986	384143	1	107	24.2	568	5	318	49.3691
107672	383391	383986	1	107	24.2	568	5	318	49.3691
107673	383469	384143	1	107	27.7	620	5	340	35
107674	383459	383528	2	107	37.3	751	0.2	12.8	80.015
107675	383459	383919	1	107	23.8	498			0
107676	383389	383615	2	107	37.3	751			11.9336
107677	383389	383727	1	107	27.7	620	5	340	39
107678	383527	383529	2	107	38.5	818	13.2	1025.8	1008.01
107679	383527	383599	2	107	43.1	892			606.086
107680	383530	383732	1	107	24.2	568	5.4	341.2	106.117
107681	383527	383732	1	107	27.7	620	5	340	32.2798
107682	383527	384191	3	107	44.1	892	8	730	615.079
107683	384149	384191	3	107	43.1	892	7.8	684.6	1342.59
107684	383599	384187	2	107	43.1	892			606.086
107685	383460	383468	2	107	37.3	751	0.2	10.4	72.3011
107686	383458	383468	1	107	23.8	498			20
107687	383466	383467	1	107	24.2	568			20
107688	383458	383467	1	107	23.8	498			0
107689	384044	384202	3	107	43.1	892	7.8	684.6	1342.59
107691	383734	384202	3	107	44.1	892	8	730	615.079
107692	384044	384193	3	107	44.1	892	8	730	615.079
107693	383601	384094	2	107	43.1	892			606.086
107694	383601	384095	2	107	44.1	892			42.0571
107700	383433	383432	1	107	36.9	1000			0.082313
107701	383770	383772	2	107	47.2	951			178.015
107702	383432	383861	3	107	66.5	1422	0.5	55	943.987
107703	384039	384040	1	107	24.2	568			0
107704	383432	384100	1	107	35	850	0.2	24.8	370.262
107705	384040	384107	2	107	38.5	818			8.4
107706	384007	384100	3	103	55	1226			3268.6
107707	384045	566115	2	107	41.8	892	7.3	644.2	1267.1
107708	383406	383543	2	103	55	1271	7.3	615.2	1407.34
107709	384206	384480	4	103	69	1513	8	730	1302.69
107710	384040	384045	2	107	37.3	751			21.5865
107711	383472	384206	3	103	44.4	849	8	730	375.647
107712	383472	384207	3	103	65.8	1513			2096.68
107713	384205	384206	2	103	69	1513			927.041
107714	384205	384207	3	103	70	1549			1257.63
107715	384203	384204	3	107	43.1	892	8	730	813.208
107716	383472	384204	3	107	41.8	892	7.3	644.2	1275.5
107717	384045	384203	3	107	43.1	892	8	730	813.208
107718	383406	383462	2	103	55	1264	8	730	1667.81
107719	383378	383434	3	103	55	1264	0.3	15.6	2766.02
107720	383434	383690	1	103	35	971			657.671
107721	383690	384481	4	103	65.8	1513	7.5	654.6	1727.37
107722	384480	384481	4	103	69	1513	8	730	1302.69
107723	383378	383861	3	107	66.5	1422			761.341
107724	383433	383631	2	103	55	1271	7.3	615.2	1407.26
107725	383433	383543	2	103	55	1264	8	730	1667.81
107726	383378	383690	4	103	69	1513	7.5	654.6	1069.69
107727	383690	566078	1	103	37.5	957	6.5	590	169.483
107728	383378	566078	2	103	55	1264	1.5	140	1498.33
107730	383631	566078	2	103	55	1271	7.3	615.2	1407.26
107731	383434	384100	3	103	55	1264	0.3	15.6	2766.02
107732	384038	384039	3	107	39.5	797	0.5	40.4	757.438
107733	383642	384194	3	103	55	1200			2487.46
107734	384037	566081	3	107	38.5	818			681.948
107735	384039	384156	3	107	39.5	797	0.5	40.4	757.438
107736	384037	384156	3	107	37.5	748			87.3024
107737	384037	566115	2	107	43.1	892	8	730	791.622
107738	384043	384201	2	107	38.5	818			681.948
107739	384043	566081	3	107	38.5	818			263.845
107740	383642	384038	3	107	39.5	797	0.5	40.4	779.024
107741	384038	384107	2	107	38.5	818			21.5865
107742	383642	384007	3	103	55	1226			3268.6
107743	383376	383658	3	107	64.9	1422	0.7	79.8	1314.25
107744	383376	383770	2	107	47.2	951			178.015
107745	383376	384008	3	107	41.7	816			804.875
107746	383379	383432	3	107	64.9	1422	0.7	79.8	1314.25
107747	383379	383388	3	107	66.5	1422			761.423
107748	383388	383658	3	107	66.5	1422			761.423
107749	383989	384008	3	107	40	816	0.7	79.8	993.852
107750	383768	383769	2	107	47.2	951			541.863
107751	383769	383772	2	107	47.2	951			541.863
107752	383386	383524	1	107	38.4	935			148.234
107753	383524	383898	1	107	36.2	904			0
107755	383524	384154	1	107	38.4	935			830.181
107761	383675	384099	3	103	55	1200			3303.1
107763	383386	383675	3	103	55	1200			3303.1
107767	381667	381668	3	103	55.4	1385	12.3	1164.8	1232.71
107769	381511	381838	2	107	42.8	893			36.7209
107770	381512	381749	1	107	28.3	731			0
107771	382551	382916	2	107	57.9	1271			0
107772	381777	382853	2	107	55	1200	8	896	1130.17
107773	381511	382635	3	107	42.8	893	4	384	218.354
107774	381600	382707	1	107	28.2	731	1.7	194.9	0
107775	382752	382753	2	107	45.2	938	11	1041	621.458
107776	381845	382752	1	107	23.9	498			0
107777	381843	382753	1	107	28.3	731	11	797	250.382
107778	381529	382183	1	107	28.3	731	3.4	472.8	0
107779	381642	382585	3	107	42.8	893	2.3	199.1	85.0219
107780	382866	382868	2	107	59	1422	7.9	689.6	394.748
107781	382873	382866	1	107	37	1011	7.9	689.6	394.748
107782	382868	382872	1	107	38.8	1011	6.3	432.3	428.256
107783	381960	382868	2	107	55	1200	7	624.5	1221.37
107784	381545	381592	3	107	61.9	1422	10.2	778.4	1515.32
107785	381512	381520	2	107	42.8	893			0
107786	382503	382914	3	107	42.8	893	4	384	237.763
107787	381545	382751	1	107	29.8	768	9	930	621.458
107788	382584	382834	3	107	61.9	1422	7	416	1288.56
107789	382750	382751	2	107	42.8	893	9	654	255.692
107790	381852	381855	1	107	25.5	596	4	254	0
107791	381852	382750	1	107	24.2	568	2	111	5.30973
107792	382753	382750	2	107	40.6	859	11	797	250.382
107793	381545	382834	3	107	59.8	1422	7	449	924.826
107794	382751	382752	2	107	39.4	789	14.1	1334.4	719.081
107795	381529	382817	1	107	28.2	731			0
107796	381529	383081	1	107	28.2	731	4	649	0
107797	383081	565956	1	107	23.9	498	4	649	0
107798	382636	565956	1	107	23.8	498	3.4	472.8	0
107799	381511	381520	2	107	51.3	1121			0
107800	381520	382817	1	107	28.3	731			0
107801	382914	383126	3	107	42.8	893	4	384	237.763
107802	381511	383126	3	107	42.8	893	2.8	268.6	201.554
107803	381513	381834	3	107	55	1200	13.2	1141.8	1520.05
107804	381513	382138	3	107	42.8	893	4	384	238.096
107805	382585	382884	3	107	42.8	893	2.3	199.1	85.0219
107806	381514	382088	3	107	55	1200	13.2	1141.8	1520.05
107807	381592	382088	3	107	61.9	1422	10.2	778.4	1515.32
107808	381514	381834	3	107	61.9	1422	10.2	778.4	1515.32
107809	382145	382146	3	107	42.8	893	3.1	310.3	201.554
107810	382138	382146	3	107	42.8	893	4	384	237.763
107811	381512	382503	3	107	42.8	893	4	384	237.763
107812	381512	382145	3	107	42.8	893	3.1	310.3	201.554
107813	381513	381746	3	107	42.8	893	2.8	268.6	103.22
107814	382140	382868	4	107	61.9	1422	10.5	807.5	1556.99
107815	381513	382140	4	107	61.9	1422	10.5	807.5	1559.39
107816	381746	382884	3	107	42.8	893	2.8	268.6	103.22
107817	381833	381709	1	107	23.8	498	3.1	293.4	97.623
107818	381835	383084	3	107	40	816	10.8	1164.6	1229.03
107819	382882	382883	3	107	40	816	10.8	1164.6	1229.03
107820	381843	382633	1	107	29.8	768	11	1041	621.458
107821	381848	382633	1	107	28.2	731	3	172	406.4
107822	381845	381846	1	107	23.9	498	3.1	293.4	97.623
107823	381846	382136	1	107	23.9	498	3.1	293.4	97.623
107824	382136	382137	1	107	23.8	498	3.1	293.4	97.623
107825	381833	382137	1	107	23.9	498			0
107826	381835	382883	3	107	41.7	816	10	1069	905.914
107827	381724	381832	2	107	55	1200	8	896	1131.17
107828	381832	383134	2	107	55	1200	8	896	1131.17
107829	381510	383083	3	107	42.8	893	2	170	85.0219
107830	381709	382991	3	107	42.8	893	5.6	532.9	200.843
107831	382991	383133	3	107	42.8	893	5.6	532.9	200.843
107832	383083	383133	3	107	42.8	893	2	170	85.0219
107833	381642	381709	3	107	42.8	893	2.8	268.6	103.22
107834	381510	382915	2	107	56.4	1200	10.8	1163.3	924.272
107835	381510	382916	2	107	57.9	1271			0
107836	381510	382882	3	107	40	816	10.8	1164.6	1229.03
107837	382788	382915	2	107	55	1200	8	896	1131.17
107838	382788	383134	2	107	56.4	1200	10.8	1163.3	924.272
107839	381724	383017	2	107	56.4	1200	10.8	1163.3	924.272
107840	382098	382853	2	107	56.4	1200	10.8	1163.3	920.272
107841	382098	383017	2	107	55	1200	8	896	1127.17
107842	381515	381839	2	107	42.8	893			32.258
107843	381517	382143	2	107	42.8	893			44.658
107844	381470	382147	1	107	24.2	568			14.2308
107845	381600	382500	3	103	55.4	1385	10.6	969.9	1232.71
107846	381522	381748	1	107	23.9	498			0
107847	381522	565835	1	107	24.2	568	2.8	496.6	14.2308
107848	381515	382141	2	107	37.3	751			12.4
107849	381469	381470	2	107	42.8	893	3.4	472.8	86.7042
107850	381521	382184	2	107	42.8	893	4	649	40.1369
107851	382185	382693	1	107	24.2	568	1	223	0
107852	381469	381521	2	107	42.8	893	4	649	25.9061
107853	381519	382184	2	107	42.8	893	3.4	472.8	113.335
107854	381519	382183	1	107	28.3	731	4	649	0
107855	381519	382635	3	107	42.8	893	2.8	268.6	186.608
107856	381519	381686	3	107	42.8	893	4	384	253.491
107857	381518	381837	2	107	42.8	893			32.258
107858	381837	381838	2	107	42.8	893			32.258
107859	381518	381839	2	107	42.8	893			36.7209
107860	381521	381522	2	107	37.4	751			14.2308
107861	381522	382185	1	107	24.2	568	1	223	0
107862	381469	382141	2	107	37.4	751			12.4
107863	381515	381836	2	107	37.4	751			0
107864	381516	382683	1	107	28.3	731			0
107865	381600	382683	1	107	28.2	731	0.3	41.7	0
107866	381516	382142	2	107	37.4	751			0
107867	381836	382142	2	107	37.4	751			0
107868	381516	381749	1	107	28.3	731	0.3	41.7	0
107869	381515	565827	2	107	42.8	893			49.1209
107870	382143	565827	2	107	42.8	893			44.658
107871	381600	381668	3	103	55	1270	10.7	1080.4	1638.85
107872	381523	381747	1	107	23.8	498			0
107873	381470	383135	1	107	28.3	731	6.2	969.4	86.7042
107874	381523	565835	1	107	24.2	568	1	223	14.2308
107875	381748	565836	1	107	23.8	498			0
107876	381747	565836	1	107	23.9	498			0
107877	381470	381523	1	107	24.2	568	1	223	14.2308
107878	381524	382687	2	103	55.4	1385	7	610.8	1079.9
107879	381517	383148	3	103	55.4	1385	7	610.8	1098.42
107880	381524	382147	1	107	24.2	568			18.5165
107881	382685	383148	3	103	55	1270	7	683	1365.28
107882	381524	382685	3	103	55	1270	7	683	1365.28
107883	381517	382500	3	103	55	1270	9.7	974.2	1643.46
107884	381517	382684	2	107	42.8	893	3.6	359.1	200.608
107885	382684	383005	2	107	42.8	893	3.6	359.1	200.608
107886	382687	382688	2	103	55.4	1385	7	610.8	1079.9
107887	382417	382419	1	107	23.8	498			0
107888	381778	382551	1	107	36.3	904			0
107889	381960	382865	1	103	35.1	963	5.2	505.2	334.093
107890	382871	381960	2	103	65	1500	4.8	430.8	572.851
107891	382418	382996	1	107	33.1	787			0
107892	382009	565963	3	103	55.4	1349	11	949	1555.46
107893	382009	565964	2	107	38.5	818	0.5	73.5	23
107894	382867	382869	2	103	55.4	1385	10.8	1163.3	911.206
107895	382865	382870	1	103	35.1	963	5.2	505.2	334.093
107896	382935	382936	1	107	36.2	904	2.4	261.9	294.343
107897	383108	382869	1	103	27.7	595			0
107898	383107	382867	1	107	23.8	498			3.33333
107899	382872	383107	1	107	38.8	1011	6.3	432.3	428.256
107900	382935	383108	1	103	35.1	963	2.8	243.3	39.75
107901	381777	382936	2	107	56.4	1200	10.8	1163.3	929.272
107902	382867	382873	2	107	59	1422	7.9	689.6	394.748
107903	382872	382873	1	107	36.2	904			0
107904	382789	382867	2	107	56.4	1200	10.8	1163.3	929.272
107905	382789	382936	2	107	55	1200	5.6	634.1	835.823
107906	383108	382867	1	103	35.1	963	2.8	243.3	39.75
107907	382417	382996	1	107	23.9	498			0
107908	382870	382871	1	103	37.5	957			0
107909	381667	565961	3	103	55	1270	10.7	1080.4	1638.85
107910	565962	382871	2	103	65	1500	4.8	430.8	572.851
107911	383107	382869	1	107	38.8	1011	6.3	432.3	424.923
107912	565961	565962	1	103	37.5	957			0
107913	382869	565961	3	103	55.4	1385	12.3	1164.8	1232.71
107914	382869	565962	2	103	65	1500	4.8	430.8	572.851
107915	382870	382935	1	103	35.1	963	5.2	505.2	334.093
107916	381778	382865	1	107	36.2	904			0
107917	382144	382416	1	107	36.3	904			0
107918	382416	565838	1	107	33.1	787			0
107919	565837	565838	1	107	33.1	787	1.2	180.7	0
107920	382707	382708	1	107	28.3	731	1.7	194.9	0
107921	382419	382421	1	107	23.9	498			0
107922	381975	382988	3	103	65	1500	9	806	1701.58
107923	382418	382422	1	107	33	787			0
107924	382416	382422	1	107	33	787			0
107925	382144	382415	1	107	36.2	904	1.2	180.7	0
107926	382144	382421	1	107	23.8	498			0
107927	381975	382415	4	103	55.4	1349	11	949	1555.46
107928	381960	382415	4	103	65	1500	9	806	1701.58
107929	382499	382708	1	107	28.3	731	1.3	147.9	0
107930	382988	565963	3	103	65	1500	9	806	1701.58
107931	382009	382482	3	103	65	1500	9	806	1678.58
107937	381781	381962	1	107	23.8	498	3	539	9
107938	381533	382539	3	103	50	1198	8	735	1252.33
107939	382906	382997	4	107	64.2	1420	7	1122	1413.1
107940	381964	565844	1	107	28.3	731			0
107941	382114	382816	3	103	51.2	1135	11	1147	727.585
107942	382560	565844	1	107	28.3	731			0
107943	382905	565843	2	107	38.5	818	3.5	583	615.062
107944	565843	382906	2	107	38.5	818	3	575	70.534
107945	565843	565849	2	107	38.5	818	3.5	583	615.062
107946	382905	382906	4	107	64.2	1420	4	547	1342.56
107947	382560	383145	1	107	23.9	498			0
107948	381666	381611	2	107	57.9	1271	0.5	66.9	593.573
107949	381611	382435	2	107	61.9	1422	1.5	150.4	744.375
107950	381611	381664	2	107	57.9	1271	0.5	47.2	12.4987
107951	565841	565847	2	107	51.3	1121	7.7	752.2	373.878
107952	381665	381661	1	107	33	787	0.6	83.7	0
107953	381662	381663	1	103	35	875	2.1	229.7	4.51087
107954	381631	381663	2	103	59.2	1293	1.4	151.3	907.103
107955	382324	382430	3	103	51.2	1135	11	1147	727.585
107956	381665	381630	2	103	59.2	1226	3	345	922.782
107957	381630	381631	2	103	51.2	1135	11	1147	715.086
107958	381664	381662	1	107	33	787			12.4987
107959	383104	381630	1	107	23.9	498			0
107960	381664	383104	2	107	57.9	1271	0.5	47.2	0
107961	381661	381666	1	107	36.3	904			0
107962	381630	381661	2	107	51.3	1121	7.8	907.2	329.718
107963	381661	565847	2	107	51.3	1121	7.8	907.2	329.718
107964	381630	381666	2	107	57.9	1271	0.5	66.9	593.573
107965	381662	382324	3	103	51.2	1135	11	1147	727.585
107966	381631	382545	3	103	51.2	1135	11	1147	715.086
107967	383104	381631	2	107	57.9	1271	0.5	47.2	0
107968	381662	382545	3	103	51.2	1198	8.9	1044.3	1248.82
107969	382435	381665	2	103	59.2	1226	3.6	428.7	922.782
107970	381663	382874	2	103	55	1293	3.5	381	911.614
107971	382435	382874	3	103	65	1500	1.5	150.4	744.375
107972	382114	382430	3	103	50	1198	11	1274	1253.33
107973	382115	382541	3	103	51.2	1135	11	1147	727.585
107974	382115	382816	3	103	50	1198	11	1274	1253.33
107975	382116	382542	3	103	51.2	1135	11	1147	727.585
107976	382116	382541	3	103	50	1198	11	1274	1253.33
107977	381962	383131	1	107	23.8	498	3	539	9
107978	381964	383132	3	103	50	1198	8	735	1252.33
107979	381534	382542	3	103	50	1198	11	1274	1253.33
107980	381534	383131	1	107	23.8	498	3	458	9
107981	381534	383132	3	103	51.2	1135	8	689	726.585
107982	381964	382539	3	103	51.2	1135	8	689	726.585
107983	381784	381793	1	107	28.3	731	0.3	40.2	18
107984	382328	382329	1	107	28.2	731	0.2	39.2	6
107985	382205	382473	3	107	43.4	999	4.7	875.8	1816.43
107986	381533	382475	3	103	51.2	1135	8	689	726.585
107987	382327	382451	2	107	37.3	751	3	458	9
107988	382118	382969	3	103	56.7	1355	14	1556	1784.75
107989	382204	383284	3	107	63	1493	0.9	133	863.745
107990	382997	565972	3	107	46.8	900			310.617
107991	381966	382966	3	103	51.2	1135	8	689	708.585
107992	382967	383243	2	107	35	700	7	1098	2069.51
107993	383242	565978	2	107	57.9	1271	7	1122	1102.48
107994	383243	382997	2	107	64.2	1420	7	1098	2069.51
107995	382997	383242	1	107	36.3	904	7	1122	1102.48
107996	381784	382476	3	103	51.2	1135	8	689	708.585
107997	381784	382475	3	103	50	1198	8	735	1252.33
107998	381697	381966	3	103	51.2	1135	8	689	708.585
107999	382476	382903	3	103	51.2	1135	8	689	708.585
108000	381697	382903	3	103	50	1198	8.3	775.2	1234.33
108001	382118	383264	3	103	61.7	1500	14	1560	3098.78
108002	383140	383264	3	103	56.7	1355	14	1556	1784.75
108003	382205	383265	3	107	40	902	5	934	1995.18
108004	381699	383140	3	103	56.7	1355	10.7	1114.2	1487.64
108005	383241	383140	1	107	36.3	904	3.3	441.8	297.115
108006	381699	383265	3	107	43.4	999	4.7	875.8	1816.43
108007	381699	382967	2	107	35	700	7	1098	2069.51
108008	381699	382543	3	103	50	1198	8.3	775.2	1234.33
108009	565978	383241	2	107	57.9	1271	3.3	464.8	308.488
108010	565978	381699	2	107	37.3	751	3.7	657.2	793.991
108011	382543	382966	3	103	50	1198	8.3	775.2	1234.33
108012	381965	382201	1	107	28.2	731			18
108013	382062	382068	3	107	60	1349	1	117	744.193
108014	381783	381963	1	107	24.2	568			0
108015	382097	382811	1	107	23.9	498	3	539	9
108016	381783	382811	1	107	23.9	498	3	458	9
108017	382812	382820	1	107	24.2	568			0
108018	382552	382820	1	107	23.8	498			0
108019	381781	381783	1	107	23.9	498	3	458	9
108020	381783	382812	1	107	23.8	498			0
108021	381793	382201	1	107	28.3	731	0.3	40.2	18
108022	382811	382820	1	107	23.9	498			0
108023	381609	381610	1	107	28.3	731			18
108024	381609	382202	1	107	28.3	731	0.3	40.2	18
108025	381610	381965	1	107	28.3	731			18
108026	382067	382068	3	107	63	1493	1	134	875.745
108027	382067	382202	1	107	28.2	731			18
108028	382067	382328	1	107	28.2	731	0.2	39.2	6
108029	382067	383284	3	107	60	1349	1	117	732.193
108030	382032	382096	2	107	37.4	751	3	458	9
108031	381967	382197	1	107	23.8	498			0
108032	382032	382477	3	107	63	1493	1	134	875.745
108033	382032	382553	1	107	23.8	498	3	539	9
108034	381963	382197	1	107	23.9	498			0
108035	382552	382553	1	107	23.9	498			0
108036	382097	382553	1	107	23.9	498	3	458	9
108037	381967	382198	1	107	23.9	498			0
108038	382032	382198	3	107	60	1349	1	117	744.193
108039	382062	382198	3	107	63	1493	1	134	875.745
108040	382096	382326	2	107	37.4	751	3	458	9
108041	382326	382327	2	107	37.4	751	3	458	9
108042	382863	382864	3	103	56.7	1355	14	1556	1784.75
108043	381978	383136	1	107	36.3	904	14	1556	0.9
108044	382512	382969	3	103	61.7	1500	14	1560	3098.78
108045	382512	382863	3	103	56.7	1355	14	1556	1784.75
108046	381978	382120	3	103	56.7	1355			1783.85
108047	381978	382864	3	103	61.7	1500	14	1560	3098.78
108048	383089	383137	1	107	36.2	904	14	1560	0.9
108049	383136	383137	1	107	36.2	904	14	1556	0.9
108050	382452	382459	1	107	23.9	498	3	539	1
108051	382459	382743	1	107	28.3	731			7
108052	382458	382839	1	107	28.2	731			6
108053	382206	382450	3	107	42.8	893	3.8	742.8	952.683
108054	565971	565974	3	107	41.5	796			282.856
108055	565974	565976	3	107	41.5	796			282.856
108056	565977	565975	3	107	40.9	757			310.617
108057	382018	382204	3	107	63	1493	0.9	133	863.745
108058	382206	382474	3	107	45.8	906	4	817	1262.99
108059	382018	382474	3	107	42.8	893	3.8	742.8	952.683
108060	382018	382473	3	107	40	902	5	934	1995.18
108061	565972	565977	3	107	40.9	757			310.617
108062	565976	565972	3	107	41.5	796			282.856
108063	382329	382839	1	107	28.2	731	0.2	39.2	6
108064	565975	565973	3	107	40.9	757			310.617
108065	382455	382457	1	107	23.9	498	3	539	0
108066	382325	382451	2	107	37.3	751			9
108067	382451	382457	1	107	23.8	498	2.4	366.4	0
108068	382453	382455	1	107	23.8	498	3	539	0
108069	382458	382459	1	107	28.2	731	0.2	39.2	6
108070	382453	382459	1	107	23.8	498	2.4	366.4	0
108071	382035	382209	1	107	28.2	731			7
108072	382449	382452	1	107	23.8	498	3.2	565.2	1
108073	382449	382461	3	107	45.8	906	3.8	790.8	1261.99
108074	382211	382464	3	107	42.8	893	6.4	1148.4	951.683
108075	382743	382780	1	107	28.3	731			7
108076	382450	382461	3	107	42.8	893	6.4	1148.4	952.683
108077	382452	382450	1	107	28.2	731	2.8	431.8	1
108078	382208	382779	1	107	28.3	731			7
108079	382210	382779	1	107	28.2	731			7
108080	382210	382780	1	107	28.3	731			7
108081	382208	382209	1	107	28.3	731			7
108082	382211	382875	3	107	45.8	906	7	1356	1261.99
108083	382449	382875	3	107	42.8	893	6.4	1148.4	951.683
108084	382022	382023	1	107	23.9	498			0
108085	382019	382023	1	107	23.8	498			18
108086	382019	382025	2	107	51.3	1121			18
108087	382015	382020	2	107	38.5	818			0
108088	382074	382148	1	107	33	787	0.2	55.4	42.8333
108089	382739	383058	1	107	24.2	568			0
108090	382360	382940	2	107	42.8	893	5.8	739.6	157.511
108091	384597	565940	3	107	55	1284	1	117	841.472
108092	383681	383685	3	103	55.4	1349	1.1	123.5	1538.55
108093	383430	383738	1	107	33	787	10.9	972.5	58.3214
108094	383681	383738	2	107	57.9	1271			10
108095	383450	384062	1	107	33.1	787	10.9	972.5	93.5082
108096	383816	384265	3	103	65	1500	10.1	1067.4	2050.58
108097	382370	382377	1	107	28.3	731	1.3	143.3	0
108098	382385	382391	2	107	38.5	818			5
108099	382393	382396	3	107	42.8	893	3.5	532.4	90.5291
108100	382399	382402	1	107	23.9	498	0.5	120.7	235.234
108101	382405	382408	1	107	23.9	498			5
108102	382353	382412	2	107	42.8	893	4.5	679.4	178.234
108103	382359	382483	2	107	51.3	1121	1.2	180.7	29.1154
108104	382359	382589	2	107	37.3	751			0
108105	383698	384199	3	103	55.4	1349	1.1	123.5	1544.55
108106	384063	384484	1	107	33.1	787	10.9	972.5	93.5082
108107	382392	382403	1	107	24.2	568	4	723	579.464
108108	382399	382403	1	107	23.9	498			0
108109	381959	565920	3	103	55.4	1385	4.3	507.8	1454.62
108110	382410	382689	1	107	23.9	498	0.2	27.8	278.894
108111	382501	565848	1	107	23.9	498	16	2151	324.987
108112	381776	381959	1	107	23.9	498	11.8	1650.2	881.119
108113	381959	382900	2	103	55	1270	7	683	1351.05
108114	382410	382501	1	107	23.8	498	16	2151	1156.13
108115	381776	382410	1	107	23.8	498	13.7	1699	888.822
108116	382412	382689	1	107	24.2	568	2.3	452	267.31
108117	382392	382838	1	107	23.8	498			5
108118	565848	382392	1	107	23.8	498	4	723	574.464
108119	382409	382411	1	107	23.8	498			5
108120	382408	382409	1	107	23.9	498			5
108121	382406	382409	1	107	23.8	498			0
108122	382406	382408	1	107	23.8	498			0
108123	382411	382838	1	107	23.8	498			5
108124	565920	565921	3	103	55.4	1385	4.3	507.8	1454.62
108125	382398	382403	1	107	24.2	568			5
108126	382391	382398	1	107	24.2	568			5
108127	382355	382478	3	107	57.9	1271	0.5	73.5	105.589
108128	382381	382712	2	107	51.3	1121	1.4	210.1	80.5893
108129	382385	382402	3	107	42.8	893	3.5	532.4	105.029
108130	382381	382711	1	107	23.8	498			0
108131	382384	382713	2	107	42.8	893	1.6	192	10.6154
108132	383694	566095	1	107	33.1	787	10.9	972.5	59.8929
108133	383616	383855	1	107	33	787			0
108134	383686	384188	3	103	65	1500	7.1	621.4	1618.69
108135	382402	382405	3	107	42.8	893	3.5	532.4	105.029
108136	382413	382414	2	107	38.5	818			17.6154
108137	382010	382713	2	107	42.8	893	1.3	143.3	10.6154
108138	382010	382353	2	107	38.5	818	1.4	198.6	94.2047
108139	382010	382413	2	107	38.5	818			17.6154
108140	382353	382405	3	107	42.8	893	3.7	374.7	52.7667
108141	382080	382712	2	107	51.3	1121			14.6154
108142	382080	382414	2	107	38.5	818	0.7	102.9	83.5893
108143	383689	382876	1	107	23.9	498	10.9	972.5	59.8929
108144	382462	382989	3	103	55.4	1349	0.6	50	1472.57
108145	382876	381599	1	107	23.9	498	10.9	972.5	59.8929
108146	381599	382989	3	103	65	1500	9	806	1678.58
108147	382462	383689	1	107	33.1	787	1.9	184.6	59.8929
108148	383686	382462	3	103	55.4	1349	0.6	50	1472.57
108149	383616	383693	1	107	33	787	10.9	972.5	59.8929
108150	383686	383687	1	107	33	787			0
108151	383687	383693	1	107	33.1	787	1.9	184.6	59.8929
108152	383687	383689	1	107	33.1	787	10.9	972.5	59.8929
108153	383616	566095	1	107	33	787	1.9	184.6	59.8929
108154	382358	382383	2	107	51.3	1121	1.4	210.1	80.5893
108155	382011	382387	2	107	42.8	893	1.6	192	15.6154
108156	382372	382479	3	107	57.9	1271	2.1	312.2	470.386
108157	382394	382484	2	107	42.8	893	6.8	963.9	622.23
108158	382384	382716	2	107	37.3	751			11
108159	382386	382716	2	107	37.4	751	0.9	133.8	5
108160	382385	382386	2	107	37.4	751	0.9	133.8	5
108161	382385	382394	2	107	42.8	893	6.8	963.9	622.23
108162	382384	382387	2	107	42.8	893	2.2	277.1	15.6154
108163	382381	382383	2	107	51.3	1121			14.6154
108164	382372	382395	3	107	57.9	1271			26.5
108165	382354	382484	2	107	42.8	893	3.5	532.4	105.029
108166	382354	382396	3	107	42.8	893	4.7	651.7	163.844
108167	382354	382395	3	107	57.9	1271	2.1	312.2	470.386
108168	382011	382370	2	107	42.8	893	1.3	143.3	0
108169	382379	382380	3	107	57.9	1271	0.3	44.1	42.1154
108170	382358	382483	2	107	51.3	1121			41.1154
108171	382011	382479	3	107	57.9	1271			26.5
108172	382011	382380	3	107	57.9	1271	3	446	486.002
108173	382358	382379	3	107	57.9	1271	0.3	44.1	42.1154
108174	382358	382478	3	107	57.9	1271	3	446	471.502
108175	382355	382587	2	107	37.4	751			0
108176	383519	384190	3	103	65	1500	10.1	1067.4	2056.58
108177	383697	383856	2	107	37.4	751			33.6154
108178	383694	383855	1	107	33.1	787			0
108179	383418	384484	2	107	51.3	1121	1.9	184.6	93.5082
108180	384198	382355	3	107	57.9	1271	0.5	73.5	105.589
108181	382382	382498	1	107	23.9	498			0
108182	383697	383855	1	107	33	787			0
108183	382382	382711	1	107	23.8	498			0
108184	382355	382498	1	107	23.8	498			0
108185	383519	383678	3	103	55.4	1349	0.6	50	1472.57
108186	383519	383697	2	107	37.4	751			33.6154
108187	383678	384188	3	103	55.4	1349	0.6	50	1472.57
108188	383519	384189	3	107	57.9	1271	0.5	73.5	105.589
108189	384189	384198	3	107	57.9	1271	0.5	73.5	105.589
108190	383418	383694	1	107	33.1	787	10.9	972.5	59.8929
108191	383418	383696	2	107	37.3	751			33.6154
108192	383696	383856	2	107	37.3	751			33.6154
108193	383813	382587	2	107	37.4	751			0
108194	383813	382589	2	107	37.3	751			0
108195	384190	384199	3	103	65	1500	10.1	1067.4	2056.58
108196	382015	382022	2	107	51.3	1121			0
108197	382015	383058	2	107	51.3	1121			5
108198	382019	382495	2	107	51.3	1121			0
108199	382022	382495	2	107	51.3	1121			0
108200	382359	382550	1	107	33.1	787			41.1154
108201	382371	382377	1	107	28.3	731	1.3	147.9	0
108202	382371	382493	1	107	33.1	787	1.3	143.3	41.1154
108203	382073	382378	3	107	42.8	893	3.5	532.4	90.5291
108204	383816	383909	3	103	55.4	1349	1.1	123.5	1538.55
108205	382373	382377	2	107	37.4	751			0
108206	382373	382378	2	107	37.3	751			0
108207	382378	382397	3	107	42.8	893	3.5	532.4	90.5291
108208	382393	382397	3	107	42.8	893	4.7	651.7	163.844
108209	383641	382550	1	107	33.1	787	1.2	180.7	29.1154
108210	384062	384063	1	107	33.1	787	10.9	972.5	93.5082
108211	383641	382427	1	107	33.1	787			41.1154
108212	382371	382427	1	107	33	787	1.2	180.7	29.1154
108213	383698	383909	3	103	65	1500	10.1	1067.4	2050.58
108214	382074	382364	1	107	33.1	787	0.3	80.7	47.4487
108215	382360	382493	1	107	33.1	787	2.5	328.6	29.1154
108216	382360	383055	3	107	42.8	893	3.5	532.4	90.5291
108217	382073	383055	3	107	42.8	893	4.7	651.7	163.844
108218	382360	382364	1	107	33	787	0.2	55.4	47.4487
108219	383815	383957	1	107	33	787	1.9	184.6	81.5082
108220	383450	383815	1	107	33.1	787	1.9	184.6	93.5082
108221	383413	383442	1	107	33.1	787	10.9	972.5	81.5082
108222	383464	383957	1	107	33	787	10.9	972.5	93.5082
108223	383442	383464	1	107	33.1	787	10.9	972.5	81.5082
108224	383819	383959	1	107	33	787	1.9	184.6	72.9368
108225	383413	383819	1	107	33.1	787	1.9	184.6	72.9368
108226	383685	384265	3	103	55.4	1349	1.1	123.5	1538.55
108227	383738	383959	1	107	33.1	787	10.9	972.5	72.9368
108228	382155	382156	3	107	52.1	1254	1.2	189.4	874.078
108229	382025	382148	1	107	33	787	0.3	80.7	42.8333
108230	382164	382722	2	107	42.8	893			7.5
108231	382443	382722	2	107	42.8	893			22.6667
108232	382158	565840	2	107	38.5	818			34
108233	382446	382532	3	107	57.9	1271	6	795	251.057
108234	382729	382948	2	107	57.9	1271			47.5
108235	382024	382027	1	107	23.8	498			0
108236	382028	382029	1	107	24.2	568	0.2	26.8	0
108237	382024	382069	3	107	63	1493	1	134	886.245
108238	382153	382154	1	107	23.8	498			0
108239	382023	382153	1	107	23.8	498			18
108240	382013	382154	1	107	23.9	498			0
108241	382030	382738	1	107	24.2	568			0
108242	382017	382028	2	107	38.5	818	0.2	26.8	23
108243	382157	382729	2	107	57.9	1271			47.5
108244	382024	383057	3	107	60	1349	1	117	754.693
108245	382020	382021	1	107	24.2	568			0
108246	382013	382020	2	107	38.5	818			23
108247	382021	382726	1	107	24.2	568			0
108248	382021	382739	1	107	23.8	498			0
108249	382738	382739	1	107	28.3	731			0
108250	382020	382153	1	107	23.9	498			18
108251	382013	382726	1	107	23.9	498			0
108252	382013	382318	2	107	38.5	818			18
108253	382028	382318	2	107	38.5	818			23
108254	382016	382025	3	107	51.3	1121	0.3	80.7	24.8333
108255	382023	382026	1	107	23.9	498			0
108256	382025	382026	1	107	23.9	498			0
108257	382026	382027	1	107	23.8	498			0
108258	382029	382154	1	107	23.9	498			0
108259	382027	382029	1	107	24.2	568			0
108260	382016	382069	3	107	60	1349	1	117	754.693
108261	382016	382155	3	107	52.1	1254	1.2	189.4	874.078
108262	382070	382071	3	107	60	1349	1	117	778.193
108263	382160	382162	1	107	23.8	498			0
108264	382193	382194	2	107	38.5	818			34
108265	382157	565839	2	107	57.9	1271			47.5
108266	382030	382072	3	107	60	1349	1	117	744.193
108267	382072	382856	3	107	60	1349	1	117	744.193
108268	382199	382856	3	107	63	1493	1	134	875.745
108269	382030	382193	2	107	38.5	818			34
108270	382030	382071	3	107	63	1493	1	134	914.745
108271	382319	382320	2	107	57.9	1271			47.5
108272	382017	382070	3	107	60	1349	1	117	778.193
108273	382017	382319	2	107	57.9	1271			47.5
108274	382017	383057	3	107	63	1493	0.8	107.2	886.245
108275	382320	565839	2	107	57.9	1271			47.5
108276	382158	382194	2	107	38.5	818			34
108277	382158	382160	1	107	23.8	498			0
108278	382159	382162	1	107	23.9	498			0
108279	382157	382159	1	107	23.9	498			0
108280	382881	382940	2	107	42.8	893	5.7	780.3	72.1958
108281	382447	382993	3	107	58.8	1422	6.7	914.3	1316.71
108282	382880	382881	2	107	42.8	893	5.7	780.3	72.1958
108283	382448	382992	2	107	42.8	893	5.7	780.3	72.1958
108284	382880	382992	2	107	42.8	893	5.8	739.6	157.511
108285	382448	565940	3	107	58.8	1422	1	134	1248.51
108286	382448	382993	3	107	55	1284	6.8	856.6	994.983
108287	382442	382445	3	107	50	1133	1.3	197.7	744.526
108288	382442	382447	3	107	58.8	1422	6.7	914.3	1316.71
108289	382445	382987	3	107	50	1133	1.3	197.7	744.526
108290	382446	383302	3	107	57.9	1271	6	861	441.229
108291	382443	382987	3	107	52.1	1254	1.2	189.4	876.078
108292	382156	382443	3	107	52.1	1254	1.2	189.4	874.078
108293	382442	383302	3	107	57.9	1271	6	795	251.057
108294	382034	382207	2	107	38.5	818			37.5
108295	382075	383078	2	107	37.4	751			24.5
108296	383334	383337	2	107	37.4	751			51.5
108297	382843	383340	3	107	57.9	1271	6	795	251.057
108298	382033	565868	2	107	42.8	893			27.5
108299	383077	565868	2	107	42.8	893			27.5
108300	382037	382733	2	107	37.4	751			24.5
108301	382037	382742	2	107	38.5	818			34
108302	382742	565840	2	107	38.5	818			34
108303	382037	382994	2	107	38.5	818	0.6	91.6	37.5
108304	382207	382994	2	107	38.5	818			37.5
108305	382732	383078	2	107	37.3	751			24.5
108306	382732	382733	2	107	37.4	751			24.5
108307	382163	382164	2	107	42.8	893			7.5
108308	382532	382842	3	107	57.9	1271	6	795	251.057
108309	382842	382843	3	107	57.9	1271	6	795	251.057
108310	383331	383325	1	107	28.3	731			40
108311	383325	383332	1	107	28.2	731			40
108312	382163	383326	2	107	42.8	893			7.5
108313	382948	383344	2	107	57.9	1271			47.5
108314	383333	383326	1	107	28.2	731			7.5
108315	383330	383331	1	107	28.2	731			47.5
108316	383333	383328	1	107	36.2	904			40
108317	383328	383329	1	107	36.3	904			47.5
108318	383327	383345	2	107	57.9	1271			47.5
108319	383344	383345	2	107	57.9	1271			47.5
108320	383329	383327	1	107	36.2	904			47.5
108321	383327	383330	1	107	36.3	904			47.5
108322	383329	383330	1	107	28.3	731			0
108323	383326	383328	1	107	28.3	731			7.5
108324	383331	383332	1	107	28.3	731			7.5
108325	383332	383333	1	107	28.2	731			47.5
108326	382075	383325	2	107	42.8	893			40
108327	382075	383077	2	107	42.8	893			27.5
108328	382033	382212	1	107	24.2	568			24
108329	382034	382212	1	107	23.9	498			24
108330	382034	382213	2	107	38.5	818	0.6	91.6	13.5
108331	382033	383337	2	107	37.3	751			51.5
108332	383346	383355	3	107	57.9	1271	0.2	53.8	29.3336
108333	565851	565893	3	107	37.3	751	5.8	807.2	423.895
108334	383338	383340	3	107	57.9	1271	6	861	441.229
108335	383338	383341	3	107	37.3	751			0
108336	383338	383355	3	107	57.9	1271			255.198
108337	383338	565893	3	107	37.3	751	6	795	7.85902
108338	565850	565851	3	107	37.4	751	5.8	807.2	423.895
108339	383334	565869	3	107	57.9	1271			294.698
108340	383334	383346	3	107	57.9	1271	0.2	53.8	29.3336
108341	383356	565873	2	107	37.4	751			0
108342	383969	384208	3	103	55.4	1349	0.8	174.4	425.912
108343	384272	384274	3	103	56.5	1349			425.912
108344	384400	565995	1	107	28.3	731			0
108345	384400	384398	1	107	24.2	523			0
108346	566190	565995	1	107	30.9	737	1	176	0
108347	565997	566188	2	107	64.2	1420			927.152
108348	566053	566054	3	107	64.2	1420	0.2	43.6	759.528
108349	566184	384131	1	107	35	872			355.585
108350	566185	566017	3	107	64.2	1420			1478.67
108351	566184	566188	1	107	24.2	568			299.987
108352	566189	384398	1	107	28.7	768			485.453
108353	383415	384131	3	103	61.7	1500	13	1386	2876.76
108354	384208	566189	3	103	55.4	1349	14	1389	1602.11
108355	383430	383429	1	107	36.2	904	1.8	184.7	58.3214
108356	383415	383429	3	103	55.4	1453	1.8	205.4	1899.37
108357	383415	383430	1	107	33	787	11.2	1007.6	58.3214
108358	383681	383684	3	103	61.7	1500	11.5	1236.4	2818.44
108359	383429	383684	3	103	55.4	1453	2.1	240.5	1899.37
108360	384597	384598	3	107	58.8	1422	1	134	1248.51
108361	383681	383683	3	107	55	1284	1	117	841.472
108362	384073	384074	3	107	58.8	1422	1	134	1248.51
108363	384073	384598	3	107	55	1284	1	117	841.472
108364	383683	384249	3	107	55	1284	1	117	841.472
108365	384074	384249	3	107	58.8	1422	1	134	1248.51
108366	566189	566190	3	103	55.4	1349	14	1389	1602.11
108367	384131	566190	3	103	61.7	1500	13	1386	2876.76
108368	384398	566185	2	107	37.9	789			485.453
108369	566188	566185	3	107	64.2	1420			993.215
108370	566054	566188	3	107	64.2	1420	0.2	43.6	759.528
108371	384035	566184	2	107	35	789			655.572
108372	566019	384274	1	107	35	850	0.8	174.4	0
108373	566053	566186	3	107	64.2	1420			1109.47
108374	565995	566186	1	107	26.1	502	1	176	0
108375	566019	566186	3	107	64.2	1420	0.2	43.6	759.528
108376	383969	384274	3	103	61.7	1500			1316.81
108377	384274	384400	1	107	24.2	523			0
108378	384071	384272	3	103	56.5	1349			425.912
108379	384071	384157	3	103	65	1500			1316.81
109020	382465	383313	3	107	42.8	893	6.4	1148.4	927.683
109021	565855	565970	3	107	47.6	947			282.856
109024	381532	383263	3	103	61.7	1500			1508.13
109025	383246	383263	3	103	56.7	1355			1361.62
109026	381787	381972	3	103	61.7	1500			1408.19
109027	382879	383273	3	103	61.7	1500			1408.19
109028	382748	382879	3	103	61.7	1500			1408.19
109029	382748	383246	3	103	56.7	1355			1165.43
109030	381787	383273	3	103	56.7	1355			1165.43
109031	381532	382047	2	103	56.7	1355			964.69
109033	381532	382946	1	107	23.9	498			396.933
109034	381617	382946	1	107	23.8	498			507.854
109049	382031	382465	3	107	42.8	893	6.4	1148.4	927.683
109050	565969	565970	3	107	40.9	757			310.617
109051	565970	565853	3	107	41.5	796			282.856
109052	382746	383295	1	107	23.9	498			0
109053	381973	382244	1	107	36.3	904			0.9
109054	381973	382745	1	107	23.8	498			0
109055	382745	382746	1	107	23.9	498			0
109056	383294	383295	1	107	23.9	498			0
109072	383239	383287	3	107	42.8	893	8.2	1627.8	3137.24
109073	383239	565914	2	107	37.3	751	5.8	807.2	451.395
109074	383700	383750	2	107	42.8	893			201.044
109075	384501	384516	2	107	37.4	751			0
109076	384527	384529	3	107	42.8	893			201.044
109077	383257	383270	2	107	37.3	751			32.5
109078	383312	383324	3	107	45.8	906	7.2	1409.8	1263.62
109079	565864	565865	1	107	38.8	1100	0.2	35.2	519.402
109080	565857	565859	3	107	64.2	1420	0.3	65.4	145.248
109081	383300	565894	1	107	28.2	731	4.9	868	0
109082	566063	565908	2	107	37.3	751	5.8	807.2	456.395
109083	565915	565916	1	107	30.9	737	0.3	52.8	0
109084	383286	565916	3	107	45.8	906	7.2	1409.8	1263.62
109085	565865	565965	1	107	24.2	568	0.7	152.6	614.28
109086	565967	565864	1	107	38.8	1100	0.2	35.2	519.402
109087	565966	565865	1	107	24.2	568	0.8	140.8	477.8
109088	383142	383281	2	107	37.4	751			32.5
109089	383141	565895	2	107	38.5	818			0
109090	383274	565895	3	107	42.8	893	7	1240	1179.18
109091	382036	382807	1	107	28.2	731			44.5
109092	382014	383274	3	107	42.8	893	7	1240	1179.18
109093	382533	383301	3	107	57.9	1271	0.6	91.6	264.698
109094	382533	383142	3	107	57.9	1271	0.2	53.8	38.8336
109095	382036	383142	1	107	28.2	731	0.6	91.6	44.5
109096	383142	383336	3	107	57.9	1271	0.2	53.8	62.8336
109097	382014	383301	3	107	57.9	1271	0.2	53.8	38.8336
109098	382014	383313	3	107	45.8	906	7	1356	1237.99
109099	383141	383281	2	107	37.4	751			32.5
109100	383141	565881	2	107	37.4	751			0
109101	383258	565882	2	107	37.4	751			32.5
109102	565882	565883	1	107	23.8	498			0
109103	383141	565882	2	107	37.3	751			32.5
109104	383257	383258	2	107	37.4	751			32.5
109105	383323	565895	3	107	45.8	906	7.2	1409.8	1263.62
109106	383323	383324	3	107	42.8	893	7	1240	1179.18
109107	565856	565966	3	107	40.9	757	0.3	65.4	310.617
109108	565864	565968	1	107	23.8	498	0.3	65.4	5.21555
109109	565854	565856	3	107	40.9	757	0.3	65.4	310.617
109110	565855	565968	3	107	40.9	757			310.617
109111	565854	565968	3	107	41.5	796			277.641
109112	565857	565966	3	107	41.5	796	0.8	140.8	590.071
109113	566022	565860	3	107	64.2	1420	1	176	1109.47
109114	383260	565896	2	107	37.3	751	5.8	807.2	456.395
109115	565906	565908	2	107	37.3	751	6	795	40.359
109116	383271	565946	2	107	37.3	751	6	795	7.85902
109117	383259	383270	2	107	37.4	751			32.5
109118	383259	565946	2	107	37.4	751	5.8	807.2	423.895
109119	383259	565896	2	107	37.3	751	6	795	40.359
109120	566021	566022	3	107	64.2	1420	1	176	1109.47
109121	565858	565861	3	107	64.2	1420	0.3	65.4	145.248
109122	383260	565911	2	107	37.3	751	6	795	40.359
109123	565860	565965	3	107	64.2	1420	1	176	1109.47
109124	565861	565965	3	107	64.2	1420	0.3	65.4	145.248
109125	565858	565967	3	107	64.2	1420	1	176	1109.47
109126	565859	565967	3	107	64.2	1420	0.3	65.4	145.248
109127	565906	565911	2	107	37.4	751	5.8	807.2	456.395
109128	565894	565916	3	107	42.8	893	7	1240	1179.18
109129	383276	383311	3	107	45.8	906	2.1	406.8	1263.62
109130	383300	383311	3	107	42.8	893	2.1	372	1179.18
109131	383300	383312	3	107	45.8	906	7.2	1409.8	1263.62
109132	383299	383300	1	107	23.9	498			0
109133	565894	565917	3	107	45.8	906	2.1	406.8	1263.62
109134	383276	565904	3	107	42.8	893	2.1	372	1179.18
109135	565904	565917	3	107	42.8	893	2.1	372	1179.18
109136	383267	383308	2	107	38.5	818	5.8	807.2	454.395
109137	384498	383307	2	107	37.4	751	6	795	41.359
109138	565866	565915	2	107	64.2	1420	1	176	753.659
109139	565979	565866	2	107	37.4	751	1	218	528.781
109140	384530	384531	2	107	37.3	751			5
109141	565863	565866	2	107	64.2	1420	1	176	997.202
109142	565862	565865	2	107	64.2	1420	1	218	619.495
109143	565862	565863	2	107	64.2	1420	1	176	997.202
109144	383307	383308	2	107	37.3	751	6	795	41.359
109145	384498	566062	2	107	37.3	751	5.8	807.2	456.395
109146	566062	566063	2	107	37.3	751	5.8	807.2	456.395
109147	384498	384530	2	107	37.4	751			5
109148	383283	383310	3	107	46.8	900	8	1416	1948.71
109149	383283	565867	3	107	42.8	893	8.2	1627.8	3137.24
109150	383285	383286	3	107	45.8	906	7.2	1409.8	1263.62
109151	565867	565979	2	107	37.3	751	1	218	528.781
109152	565980	383285	2	107	64.2	1420	0.7	123.2	753.659
109153	565980	565979	1	107	23.8	498			0
109154	565915	565980	2	107	64.2	1420	0.7	123.2	753.659
109155	383285	565867	3	107	46.8	900	8	1416	1928.63
109156	383287	383309	3	107	42.8	893	8.2	1627.8	3137.24
109157	383309	383310	3	107	42.8	893	8.2	1627.8	3137.24
109158	383267	565914	2	107	37.4	751	6	795	41.359
109159	384516	384532	2	107	37.4	751			6
109160	384500	384531	2	107	37.4	751			6
109161	384500	384532	2	107	37.3	751			0
109162	383879	383964	1	107	33	787			0
109163	383964	384155	3	103	56.5	1349			425.912
109164	383879	384108	1	107	33.1	787			0
109165	384525	383288	3	107	42.8	893			285.266
109166	384595	383305	2	107	38.5	818			43
109167	383054	383364	2	107	38.5	818			0
109168	384549	384595	2	107	38.5	818			43
109169	383304	383364	2	107	37.4	751	14	2211	2169.33
109170	383239	383288	3	107	42.8	893			252.044
109171	383303	383304	2	107	37.4	751	14	2211	2169.33
109172	383239	383303	2	107	37.4	751	14	2211	2169.33
109173	384503	566061	2	107	38.5	818			43
109174	384461	384526	2	107	38.5	818			43
109175	384501	384528	2	107	37.3	751			0
109176	384461	384527	3	107	42.8	893			201.044
109177	384461	384528	2	107	37.4	751			6
109178	384461	384525	3	107	42.8	893			283.266
109179	384526	566061	2	107	38.5	818			43
109180	384503	565999	2	107	38.5	818			43
109181	384548	565999	2	107	38.5	818			43
109182	384548	384549	2	107	38.5	818			43
109183	383361	383362	1	107	23.8	498			0
109184	383054	383360	2	107	38.5	818			43
109185	383361	565947	1	107	23.9	498			0
109186	383362	565947	1	107	24.2	568			0
109187	383054	383361	1	107	23.8	498			0
109188	383306	383360	2	107	38.5	818			43
109189	383360	383362	1	107	23.9	498			0
109190	383305	383306	2	107	38.5	818			43
109191	383748	383749	1	107	28.3	731			0
109192	383747	383749	2	107	42.8	893			240.266
109193	383700	384529	2	107	42.8	893			240.266
109194	383749	383750	2	107	42.8	893			240.266
109195	383750	383961	1	107	23.9	498			0
109196	383747	383869	2	107	42.8	893			201.044
109197	383747	383748	1	107	28.3	731			0
109198	383746	383869	2	107	42.8	893			238.266
109199	383746	383857	2	107	42.8	893			199.044
110442	383412	383966	3	103	65	1500			1316.81
110444	384508	384509	1	107	23.9	498			0
110445	384509	383412	1	107	36.3	904			0
110446	383412	384508	3	103	56.5	1349			425.912
173471	588366	383007	2	103	55	1271			473.695
205990	588366	588439	2	103	56.2	1301			462.875
233527	382595	381605	1	107	40.6	958			94.3821
233528	381888	381605	1	107	24.2	568			29.5
233529	381893	381659	2	107	61.9	1422	8	322	587.382
233530	382429	382008	2	107	64.2	1420	20.2	2183.4	839.94
233531	384056	382424	1	107	24.2	568	9	651.8	104.897
233532	382777	381607	4	103	65.8	1513	3	86	2503.9
233533	382955	381692	3	107	60	1265	1.6	74.4	1985.18
233536	383603	383529	2	107	38.5	818	13	1070	770.695
233537	383812	383459	2	107	37.4	751	0.2	12.8	80.015
233538	383919	383918	1	107	23.9	498			0
233541	384508	383964	3	103	56.5	1349			425.912
233545	384052	383857	2	107	42.8	893			246.838
233549	383391	383390	1	107	23.9	498	12.8	1055.2	393.432
233550	384509	384108	1	107	28.3	731			0
233953	235570	382340	2	103	64.2	1422			1194.63
233955	382797	382340	2	103	65	1422			1544.65
233956	382951	381693	3	107	60	1265	4	136	2004.49
234017	382952	382951	3	107	60	1265	4	136	2004.49
234018	381692	381691	3	107	60	1265	4	136	2004.49
234019	382335	381691	3	107	63.7	1422	3	106	2039.89
234020	382952	382335	3	107	63.7	1422	3	106	2039.89
234021	381961	381703	1	107	36.2	904			296.678
234022	382775	381693	2	107	63.7	1422			923.407
234023	382106	381994	2	103	65	1422	14	540	1694.4
234024	382797	382124	2	103	64.2	1422	14	515	2468.92
234025	382125	382124	2	103	65	1422	14	540	1694.4
234026	382125	381994	2	103	64.2	1422	14	515	2468.92
234027	382466	381757	2	107	61.9	1422	8	322	587.382
234028	381893	381756	2	107	61.9	1422	7	318	492.276
234029	382590	382109	1	107	23.9	498			0
234030	383009	382106	2	103	64.2	1422	11.4	466.2	1222.52
234031	382466	381608	2	107	61.9	1422	7	318	450.876
234032	383009	381608	2	103	64.2	1422	11	409	1493.63
234033	381757	381756	2	107	61.9	1422	8	322	587.382
234034	381703	381605	1	107	36.3	904			296.678
234035	382775	381607	4	103	69	1513	3	87	2917.06
234036	381961	381607	1	107	40.6	958			123.882
234037	383852	383600	1	107	36.2	904			487.272
234038	384054	383724	2	107	38.5	818	1	66	183.383
234039	566160	383851	1	107	24.2	568	0.8	51.2	158.876
234040	566164	566160	1	107	24.2	568	0.3	19.2	14.8001
234041	383837	383836	1	107	36.2	904			477.272
234042	383837	383600	1	107	36.3	904			125.263
234043	383851	383603	2	107	38.5	818	0.8	51.2	158.876
234044	384055	383449	1	107	24.2	568	13	1066	543.631
234045	383724	383449	2	107	38.5	818	1	66	183.383
234046	383812	383390	2	107	37.4	751			66.5809
234047	384056	383390	1	107	23.8	498	0.2	10.8	83.6183
234048	384055	383390	1	107	23.9	498	13.2	1109.8	183.912
234049	383730	383728	1	107	23.9	498			0
234711	381989	381593	2	103	55	1271	0.2	26.4	1830.45
234713	382035	382031	2	107	38.5	818			24
234715	382120	381972	3	103	56.7	1355			1165.43
234716	565945	381653	4	107	42.9	947	10.6	1015.2	1662.8
234717	382464	382031	3	107	42.8	893	6.4	1148.4	951.683
234719	382807	382215	1	107	28.3	731			44.5
234720	383089	382244	1	107	36.3	904			0.9
234721	382824	382823	1	107	23.8	498			4.61538
234722	382959	382958	3	107	63.7	1422	5.2	571.4	3282.71
234723	382974	382973	2	107	47.9	947	5	235	217.059
234725	565850	383271	2	107	38.5	818	6	795	7.85902
234726	565869	383336	3	107	57.9	1271			294.698
234727	384157	384155	3	103	65	1500			1316.81
234728	566021	566019	3	107	64.2	1420	1	218	759.528
235147	381628	381568	4	107	40	800	5	545	806.723
235149	382679	381989	1	107	24.2	568			0
235154	565829	382759	3	107	45.8	999			4083.24
235155	382679	382122	1	107	24.2	568			0
235156	383003	381706	2	107	37.3	751			20
235157	383002	381706	1	107	24.2	568			4.61538
235216	382349	382257	2	107	60	1265			1895.73
235217	383166	383165	4	103	55	1271			3313.93
235218	565949	382349	4	103	55	1271			3313.93
235221	383207	383087	4	103	55	1271			3711.64
235222	383207	381767	4	103	55	1271			3313.93
235223	383166	381767	4	103	55	1271			3711.64
235224	565949	382270	4	103	55	1271			3711.64
235225	383165	383036	4	103	55	1271			3313.93
235226	382270	381687	4	103	55	1271			3711.64
235227	383036	381687	4	103	55	1271			3313.93
235228	383073	382253	1	107	24.2	568			0
235229	383073	381771	1	107	36.2	904			4.61538
235230	383358	382122	2	103	55	1271	0.2	26.4	1830.45
235231	382958	382257	3	107	63.7	1422	5.2	571.4	3282.71
235232	381570	381569	3	107	42.8	893	3.4	445	782.583
235233	382350	381569	2	103	55	1200	0.8	87	1835.35
235234	383073	382822	1	107	35	850			0
235235	383292	381569	3	103	55	1271	1.6	169.2	2480.56
235236	383292	382822	4	103	55	1200	4.2	532	2261
235237	382256	382255	2	103	60.8	1341	5.2	571.4	967.139
235238	382822	382255	4	103	55	1200	4.2	532	2261
235239	381628	381570	4	107	42.8	893	4	503	811.583
235240	383358	382350	2	103	55	1200	0.8	87	1835.35
235241	382680	381770	2	103	55	1271	0.2	26.4	1830.45
235242	382824	382674	1	107	23.9	498			4.61538
235243	383155	381771	1	107	23.8	498			0
235244	382674	382253	1	107	23.9	498			4.61538
235245	383155	382253	1	107	23.8	498			4.61538
235246	382680	382122	2	103	55	1200	0.2	29	1835.35
235247	381770	381769	1	107	35	850			0
235248	381989	381770	2	103	55	1200	0.2	29	1835.35
235286	382999	381484	2	104	43.5	895			790.297
235287	383002	382999	1	104	28.4	636			20
235288	383015	383001	2	104	39.7	801			32
235289	381485	381484	2	104	43.5	895			946.109
235295	383003	383000	2	107	37.4	751			16.6154
235296	383001	383000	2	107	37.3	751			32
235305	565829	381481	3	104	40	835			3630.7
235307	382598	382439	4	107	45.8	999			2017.62
235308	382764	382760	3	107	40	800			2233.56
235309	382760	382759	3	107	40	800			2233.56
235310	382960	382755	4	107	47.1	947			2661.52
235311	382764	382755	4	107	45.8	999			1782.72
235312	382961	382598	4	107	45.8	999			2017.62
235313	382961	382960	4	107	47.1	947			2661.52
235314	382331	381568	2	107	42.8	893	4	503	811.583
235315	382929	382468	4	107	42.4	867			2661.52
235316	381652	381567	2	107	47.9	947	9	738	966.566
235317	383319	382331	2	107	42.8	893	4	503	811.583
235318	383319	381567	2	107	40	800	5	545	806.723
235319	382974	381567	2	107	46.7	975	2.4	114.8	583.123
235320	382271	381766	4	107	41.1	796			2661.52
235321	383272	382599	4	107	47.1	947			2661.52
235322	382861	382439	4	107	47.1	947			2661.52
235323	382861	382599	4	107	45.8	999			2017.62
235324	383272	381766	4	107	45.8	999			2017.62
235325	382468	382271	4	107	41.1	796			2661.52
235326	382929	381651	4	107	45.8	999			2017.62
235327	382436	381653	4	107	45.8	999	7.4	659.8	2087.18
235328	382436	381652	2	107	47.9	947	1.8	157.8	578.887
235329	382440	381651	4	107	42.9	947			2225.04
235330	382440	382436	4	107	45.8	999	0.7	44.1	2017.62
235544	381882	381541	1	107	24.2	568	0.2	16.4	6
235545	565982	565981	3	107	55.2	1194	2	81	897.11
235546	383235	381545	2	107	42.8	893	8.8	865.2	337.301
235547	382477	382199	3	107	63	1493	1	134	875.745
235548	382213	382035	2	107	38.5	818	0.6	91.6	13.5
235549	382215	382035	1	107	28.2	731			44.5
235550	382325	382037	1	107	23.9	498	0.6	91.6	9
235551	382111	381578	2	103	55	1264	10.6	495.2	2033.64
235552	382482	381599	3	103	65	1500	9	806	1678.58
235553	382499	382010	1	107	28.3	731	1.7	194.9	0
235554	382480	381611	3	107	61.9	1422	1.8	164.6	756.873
235555	382636	381840	1	107	23.8	498	4	649	0
235556	382900	382688	2	103	55	1270	7	683	1351.05
235557	382693	382563	1	107	24.2	568	1	223	0
235558	565837	382080	1	107	33	787			0
235559	565841	382848	2	107	51.3	1121	7.8	907.2	329.718
235560	382979	381638	3	107	38.5	818	11.8	930.6	523.928
235561	381686	381685	3	107	42.8	893	4	384	253.491
235562	382905	382904	3	107	64.2	1420	3.5	515	1737.3
235563	383005	382412	2	107	42.8	893	3.6	359.1	200.608
235564	565831	383145	1	107	24.2	568			6
235565	383135	381959	1	107	28.3	731	6.2	969.4	86.7042
235566	565849	382438	2	107	38.5	818	2.6	426.7	615.062
235567	565921	382874	3	103	55.4	1385	4.3	507.8	1454.62
235568	565964	382080	2	107	38.5	818	0.5	73.5	23
235569	381921	381577	2	107	38.5	818			249.021
235570	381716	381550	1	107	25	600	8.7	1028	211.482
235571	383234	381578	2	107	51.3	1121	7.2	787.4	650.702
235572	382242	381580	3	107	42.8	893	5.4	326.2	1090.21
235573	381905	381550	1	107	33.1	787	14	969.6	627.435
235574	382522	381582	3	107	55	1200	1.7	174	1332.44
235575	382665	381931	1	107	31.6	775	4.2	203	5.65319
235576	383028	382645	1	107	23.8	498			0
235577	382830	381922	2	107	47.9	947	2	182.4	579.384
235578	382791	382790	2	107	47.9	947	0.8	24.8	534.838
235579	382790	382569	1	107	23.9	498			0
235580	382657	381927	2	103	55	1200	0.2	6.2	1844.27
235581	382965	382953	3	107	63.7	1422	12.8	1206	3283.47
235582	383070	383028	2	107	50	1000	1.6	112.8	14.979
235583	383031	382645	1	107	23.8	498			0
235584	381563	381480	1	107	35	850	0.2	29	6
235585	382793	381562	2	103	55	1271			1835.07
235586	382959	382954	3	107	60	1265	4.5	571.6	2217.96
235587	383079	382661	2	107	42.8	893			0
235588	382954	382953	3	107	60	1265	11.8	1263.6	3042.26
235589	381701	381561	2	103	55	1200			1833.97
235590	383315	381509	1	107	35	850	0.2	29	6
235591	381940	381508	2	103	55	1271	0.2	26.4	1830.45
235592	382251	381745	1	107	23.8	498			4.61538
235593	382252	381745	1	107	23.8	498			4.61538
235594	382850	382251	1	107	23.9	498			0
235595	382486	382254	1	107	23.8	498			4.61538
235596	382486	382251	2	107	37.4	751			4.61538
235597	382823	382254	1	107	23.9	498			4.61538
235598	381942	381940	2	103	55	1271	0.2	26.4	1830.45
235599	381593	381579	2	103	55	1271	0.2	26.4	1830.45
235600	381942	381579	2	103	55	1200	0.2	29	1835.35
235601	381561	381508	2	103	55	1200			1833.97
235602	381509	381508	1	107	20.5	439	0.2	29	10.6154
235603	381932	381760	2	103	55	1271			1835.07
235604	383315	381480	1	107	39	963	0.2	26.4	0
235605	381932	381701	2	103	55	1200			1833.97
235606	382793	381760	2	103	55	1200			1833.97
235607	381938	381791	2	103	55	1271	0.2	8	1828.64
235608	382646	382489	1	107	20.5	439	1.6	112.8	14.979
235609	382661	382246	2	107	42.8	893			0
235610	383030	382581	1	107	35	850	1.6	112.8	14.979
235611	383079	382827	2	107	37.4	751			0
235612	382827	382826	2	107	37.3	751			0
235613	383031	383029	1	107	33.1	787			0
235614	383029	383028	2	107	51.3	1121			6
235615	383029	382646	1	107	20.5	439	1.4	99.4	14.979
235616	383028	381955	1	107	23.8	498	0.2	13.4	0
235617	382488	381955	1	107	39	963	4.2	221.4	0.430194
235618	381938	381928	2	103	55	1200	0.2	6.2	1844.27
235619	382792	381562	1	107	28.2	731	1.4	83.8	8.97896
235620	382581	381563	1	107	35	850	1.6	112.8	14.979
235621	382246	381563	2	107	42.8	893			0
235622	382792	381563	1	107	30.4	779	4	195
235623	381928	381562	2	103	55	1200	0.2	6.2
235624	381759	381562	1	107	31.6	775	4.2	203	5.65319
235625	381931	381759	1	107	31.6	775	4.2	203	5.65319
235626	382489	382245	1	107	35	850	1.6	112.8	14.979
235627	383027	382658	2	103	55	1271	0.2	8	1828.64
235628	383030	382245	1	107	39	963	4.2	221.4	6.43019
235629	383027	381791	2	103	55	1200	0.2	6.2	1844.27
235630	382663	381792	1	107	23.9	498			0
235631	383016	381927	2	103	55	1271	0.2	8	1828.64
235632	383016	382658	2	103	55	1200	0.2	6.2	1844.27
235633	382330	381478	2	107	42.8	893	2.2	140.4	12
235634	381872	381542	2	107	42.8	893	2	149	16
235635	381641	381571	3	107	51.3	1121	14	1890	910.079
235636	381911	381908	2	103	55	1271	1	40	1981.76
235637	381575	381573	2	107	42.8	893	1.2	96	12
235638	382645	381761	1	107	23.9	498			0
235639	382956	382006	3	107	63.7	1422	3	106	2039.89
235640	382982	381541	3	107	51.3	1121	3	573	290.255
235641	383035	383034	3	107	50	1000	1.4	161.8	13.7014
235642	382964	382428	3	107	60	1265	22.2	2612	3492.18
235643	382965	382964	3	107	60	1265	22.2	2612	3492.18
235644	382428	382007	3	107	60	1265	3	246.1	1985.18
235645	382007	382006	3	107	60	1265	3	246.1	1985.18
235646	382637	382100	2	107	42.8	893	1.2	96	12
235647	382100	381575	2	107	42.8	893	1.2	96	12
235648	382637	382330	2	107	42.8	893	2.2	140.4	12
235649	381681	381590	3	107	38.5	818	9.2	902	710.637
235650	381865	381715	1	107	23.8	498	4	364.3	0
235651	381869	381589	2	107	42.8	893	2.6	260	23.1429
235652	382778	381675	3	107	51.3	1121	13.1	1819.3	933.222
235653	565928	381674	3	107	51.3	1121	3.2	589.4	257.497
235654	383151	381695	3	107	62.1	1335	22.2	2226.4	859.255
235655	382956	382955	3	107	60	1265	1.6	74.4	1985.18
235656	382429	381695	2	107	64.2	1420	20.6	2537.6	1510.12
235657	383150	382784	3	107	38.5	818	9.2	902	710.637
235658	383151	381694	3	107	62.1	1335	20.6	2555.8	1510.12
235659	382784	382172	3	107	38.5	818	9.2	902	710.637
235660	382172	381681	3	107	38.5	818	9.2	902	710.637
235661	382778	381694	3	107	51.3	1121	13.2	1535.1	433.433
235662	383150	381694	3	107	38.5	818	3.7	302.2	310.592
235663	381866	381864	3	107	38.5	818	13.9	1271	148.116
235664	381715	381590	1	107	23.9	498	4	364.3	0
235665	382783	381867	3	107	38.5	818	11	908	559.561
235666	382085	381590	3	107	38.5	818	11	908	559.561
235667	382170	382084	3	107	38.5	818	11	1114	710.637
235668	382170	382085	3	107	38.5	818	11	908	559.561
235669	382084	381867	3	107	38.5	818	11	1114	710.637
235670	382783	381866	3	107	38.5	818	11	1114	710.637
235671	381674	381602	3	107	51.3	1121	3.2	589.4	257.497
235672	382782	381864	3	107	38.5	818	15	1520	708.743
235673	381638	381602	3	107	38.5	818	11.8	930.6	523.928
235674	382782	381602	3	107	38.5	818	15	1294	787.301
235675	381675	381588	3	107	51.3	1121	13.1	1819.3	933.222
235676	381588	381478	2	107	42.8	893	1.2	96	12
235677	381868	381588	2	107	42.8	893	2.7	211.4	37.7582
235678	381869	381868	2	107	42.8	893	2.7	211.4	37.7582
235679	381641	381588	3	107	51.3	1121	13	1610	395.675
235680	381589	381587	2	107	42.8	893			23.1429
235681	382176	381878	1	107	24.2	568			37.7143
235682	383095	382981	3	107	51.3	1121	3	406	392.221
235683	381865	381589	1	107	23.8	498	2.1	166.7	0
235684	383096	381879	3	107	51.3	1121	3	406	392.221
235685	565928	381624	3	107	51.3	1121	3	406	392.221
235686	381625	381624	3	107	51.3	1121	3.2	589.4	257.497
235687	383096	381625	3	107	51.3	1121	3.2	589.4	257.497
235688	383095	381879	3	107	51.3	1121	3.2	589.4	257.497
235689	381587	381586	2	107	42.8	893			23.1429
235690	382174	381542	2	107	42.8	893			23.1429
235691	382174	381586	2	107	42.8	893	2	149	37.7582
235692	382176	381542	1	107	24.2	568			33.7582
235693	381878	381541	1	107	24.2	568			29.1429
235694	382981	381541	3	107	51.3	1121	3	406	392.221
235695	381918	381912	2	103	55	1200	0.2	6.2	1601.87
235696	382223	381991	1	107	28.2	731	1	145	0.107089
235697	381990	381953	1	107	24.2	568			10.6154
235698	381990	381947	1	107	23.8	498			0
235699	565846	382832	1	107	36.2	904			0
235700	383072	383071	3	107	55.2	1194	4.2	221.4	17.0456
235701	382832	381576	2	107	55.2	1194	4.2	221.4	6.43019
235702	383070	382832	2	107	55.2	1194	4.2	221.4	6.43019
235703	382218	381576	1	107	23.9	498			0
235704	382219	381475	3	107	55.2	1194	4.2	221.4	6.43019
235705	382219	381576	3	107	50	1000	1.6	112.8	14.979
235706	381990	381476	2	107	38.5	818			10.6154
235707	383072	381476	3	107	50	1000	1.6	112.8	25.5943
235708	381476	381475	3	107	50	1000	1.6	112.8	14.979
235709	381573	381474	2	107	42.8	893	1.2	96	12
235710	382224	381945	1	107	23.9	498			0
235711	383032	382540	3	107	55.2	1194	2	81	5.04558
235712	382220	381474	2	107	38.5	818	2.2	140.4	12
235713	382643	381944	1	107	23.9	498			0
235714	383071	381473	1	107	33	787	0.6	34.2	0
235715	565934	565930	3	107	50	1000	0.4	16.8	13.5943
235716	565932	382220	2	107	38.5	818	2.2	140.4	12
235717	565932	565931	2	107	38.5	818	1.2	96	12
235718	565931	381473	2	107	38.5	818	1.2	96	12
235719	382643	381947	1	107	23.9	498			0
235720	565933	383071	3	107	50	1000	0.4	16.8	13.5943
235721	565933	565930	3	107	55.2	1194	2	81	5.04558
235722	381945	381944	1	107	23.8	498			0
235723	565934	383032	3	107	55.2	1194	2	81	5.04558
235724	382224	382223	1	107	23.8	498			0
235725	382540	381471	3	107	55.2	1194	2	81	5.04558
[truncated: 1,052 more rows]

## Sheet: k=4
id	anode	bnode	lane	type	speed	capacity	cnt	od	vol
22527	381475	381476	3	107	55.2	1194	4.3	238.9	6.43019
104501	381695	381692	1	107	36.9	1000	2.6	73.2	19.315
104503	381659	381893	2	107	61.9	1422	7	322	492.276
104504	382008	382429	2	107	62.1	1335	2	248	3.12041
104505	382424	384056	1	107	24.2	568	0.5	22.4	83.6183
104506	381607	382777	4	103	69	1513	3	89	2985.94
104507	381692	382955	3	107	63.7	1422	3	107	2039.89
104510	383529	383603	2	107	38.5	818	13.3	1050.5	1008.01
104511	383459	383812	2	107	37.4	751	0.1	6.7	67.5809
105006	381693	382951	3	107	63.7	1422	3	107	2039.89
105093	382951	382952	3	107	63.7	1422	3	107	2039.89
105094	381691	381692	3	107	63.7	1422	3	107	2039.89
105095	381691	382335	3	107	60	1265	4	139	2004.49
105096	382335	382952	3	107	60	1265	4	139	2004.49
105099	382775	382776	2	103	69	1513	3	89	1428.42
105100	382107	382775	2	103	69	1513	3	89	1128.44
105101	381994	382106	2	103	64.2	1422	14	523	2468.92
105102	382124	382797	2	103	65	1422	14	550	1694.4
105103	382124	382125	2	103	64.2	1422	14	523	2468.92
105104	381994	382125	2	103	65	1422	14	550	1694.4
105105	381757	382466	2	107	61.9	1422	7	322	492.276
105106	381756	381893	2	107	61.9	1422	8	327	587.382
105107	383008	383007	1	107	35	970	3	107	1438.16
105108	382005	383105	3	107	62.1	1335	4	139	458.767
105109	381693	383006	1	107	36.9	1000	4	139	458.767
105110	383007	381693	1	107	35	948	3	107	1448.98
105111	383006	382005	3	107	62.1	1335	4	139	458.767
105113	382108	382526	1	107	23.8	498	1	29.5	35.4
105116	382108	382107	2	103	69	1513	2	59.5	1100.54
105117	382776	383010	2	103	69	1513	2	59.7	1428.42
105118	382528	382106	2	103	65	1422	2.4	70.1	471.88
105119	382592	382528	1	107	36.2	904	1	29.3	7.5
105120	382106	383009	2	103	64.2	1422	12.1	456.2	1581.77
105121	383010	383011	2	103	60	1250	0.6	18.9	964.037
105122	382106	382529	1	107	36.9	1000	1.9	66.8	887.151
105123	383010	382528	1	103	40.9	1015	1.4	40.8	464.38
105124	381608	382466	2	107	61.9	1422	8.7	347.6	587.382
105125	382466	382467	1	107	36.9	1000	0.7	20.6	41.4
105126	383009	382529	1	107	35	970	1.1	40.2	551.01
105127	381608	383009	2	103	65	1500	8.6	378.5	757.255
105128	381608	383012	3	103	69	1513	2.3	68.4	1094.54
105129	383012	382467	3	103	69	1513	2.3	68.4	1094.54
105130	383106	381608	1	103	27.7	595	0.2	6.3	37.9
105131	383105	383009	1	107	23.8	498	2.6	88.8	2
105132	382529	383008	1	107	35	970	3	107	1438.16
105133	383105	381608	3	107	62.1	1335	1.4	50.2	456.767
105135	383011	383106	2	103	60	1250	0.6	18.9	964.037
105136	383106	383009	2	103	60	1250	0.4	12.6	926.137
105137	382467	382108	3	103	69	1513	3	89	1135.94
105138	382527	382592	1	107	23.8	498	1	29.3	7.5
105140	382109	382107	1	107	36.9	1000	1	29.5	27.9
105141	382526	382109	1	107	23.9	498	1	29.5	27.9
105142	381756	381757	2	107	61.9	1422	7	322	492.276
105144	381607	382775	4	103	65.8	1513	3	89	2262.22
105146	383851	383852	1	107	36.2	904	0.3	20.1	10.0023
105148	383724	384054	2	107	38.5	818	0.7	45.5	626.01
105149	383851	566160	1	107	24.2	568	0.6	40.2	68.2566
105150	566163	383852	1	107	36.2	904	0.2	13.4	477.269
105151	383852	566162	1	107	23.8	498	0.5	33.5	125.263
105152	566161	566160	1	107	24.2	568	0.4	26	144.076
105153	566160	566164	1	107	24.2	568	0.6	40.2	68.2566
105154	384054	566166	1	107	24.2	568	0.3	19.5	481.934
105155	566167	384054	1	107	24.2	568	0.9	60.3	183.383
105156	384054	566161	1	107	23.9	498	0.4	26	144.076
105157	566163	566162	1	107	23.9	498	0.4	26.8	68.2566
105158	566162	566167	1	107	24.2	568	0.9	60.3	193.519
105160	566165	566164	1	107	24.2	568	0.3	19.5	492.07
105161	566166	566165	1	107	24.2	568	0.3	19.5	492.07
105162	566164	566163	1	107	36.2	904	0.6	40.2	545.526
105165	383603	383851	2	107	38.5	818	0.9	60.3	78.2589
105166	383449	384055	1	107	24.2	568	13.3	1135.5	183.912
105167	383449	383724	2	107	38.5	818	0.7	45.5	626.01
105168	383390	383812	2	107	37.4	751	0.3	19.5	79.015
105169	383390	384056	1	107	23.8	498	8.9	655.5	104.897
105170	383390	384055	1	107	23.9	498	13.1	1086.7	543.631
105937	381593	381989	2	103	55	1200	0.3	44.1	1835.35
105942	381653	565945	4	107	45.8	999	9	959	1948.47
105943	382031	382464	3	107	45.8	906	7	1376	1261.99
105947	382215	382807	1	107	28.3	731	0.9	139.5	44.5
105952	382958	382959	3	107	60	1265	4.3	552.1	2855.61
105953	382973	382974	2	107	46.7	975	2.5	123.2	583.123
105955	383271	565850	2	107	38.5	818	5.7	790.8	423.895
105956	383336	565869	3	107	57.9	1271	0.3	82.2	68.8336
105960	566019	566021	3	107	64.2	1420	1	178	1109.47
106553	381568	381628	4	107	42.8	893	4	508	811.583
106644	382257	382256	2	107	68.5	1422	5.3	591.9	1372.93
106645	382255	382257	2	107	65.1	1353	4.3	552.1	959.876
106648	382122	383358	2	103	55	1200	0.3	44.1	1835.35
106649	382257	382958	3	107	60	1265	4.3	552.1	2855.61
106650	381569	381570	3	107	40	800	1.9	199.8	708.112
106651	381569	382350	2	103	55	1271	0.3	39.9	1801.45
106654	383292	381570	2	107	40	800	3.1	352.2	98.6113
106657	381569	383292	3	103	55	1200	4.3	552.1	2588.93
106658	382822	383292	4	103	55	1271	5.3	591.9	2290.39
106660	382255	382822	4	103	55	1271	5.3	591.9	2290.39
106661	381570	383358	1	107	36.3	904	0.9	87.9	29
106662	381570	381628	4	107	40	800	5	552	806.723
106663	382350	383358	2	103	55	1271	0.3	39.9	1801.45
106664	381770	382680	2	103	55	1200	0.3	44.1	1835.35
106670	382122	382680	2	103	55	1271	0.3	39.9	1830.45
106672	381770	381989	2	103	55	1271	0.3	39.9	1830.45
106765	381568	382331	2	107	40	800	5	552	806.723
106767	381567	381652	2	107	40	800	7.5	675.2	1327.77
106768	382331	383319	2	107	40	800	5	552	806.723
106769	381567	383319	2	107	42.8	893	4	508	811.583
106770	381567	382974	2	107	47.9	947	5	240	217.059
106778	381653	381652	1	107	28.2	731	6.8	537.4	387.679
106779	381653	382436	4	107	42.9	947	2.2	210.6	1982.19
106780	381652	381651	1	107	30.8	798	0.9	62.7	436.472
106781	381652	382436	2	107	40	800	6.6	612.5	891.298
106782	381651	382440	4	107	45.8	999	0.9	62.7	2017.62
107039	381582	382522	3	107	61.9	1422	2.1	194.2	753.749
107048	565981	565982	3	107	50	1000	2.4	162.3	690.437
107049	381545	383235	2	107	40	800	6.5	513	242.369
107051	382199	382477	3	107	60	1349	1	119	744.193
107053	382035	382215	1	107	28.2	731	0.9	139.5	44.5
107055	381578	382111	2	103	55	1264	7.3	319.7	2202.71
107056	381599	382482	3	103	55.4	1349	11.4	1022	1532.46
107058	381611	382480	3	107	55	1200	1	114	1125.42
107060	382688	382900	2	103	55.4	1385	7	617.4	1079.9
107063	382848	565841	2	107	51.3	1121	7.6	757.8	373.878
107064	381638	382979	3	107	38.5	818	12	901	467.762
107065	381685	381686	3	107	42.8	893	2.7	260.8	294.943
107066	382904	382905	3	107	64.2	1420	3.9	546.8	1342.56
107067	382412	383005	2	107	42.8	893	2.4	264.5	335.429
107069	381959	383135	1	107	28.3	731	5.1	899	9.22042
107072	382438	565849	2	107	38.5	818	2.8	550.9	70.534
107073	382874	565921	3	103	55	1270	5.1	548.2	1655.99
107076	381550	381716	1	107	28.2	731	9.5	1212.7	153.899
107077	381578	383234	2	107	51.3	1121	9.4	772.5	629.85
107078	381580	382242	3	107	46.9	997	3	218	1032.42
107079	381550	381905	1	107	33.1	787	14.9	1111.2	629.681
107080	381931	382665	1	107	30.8	798	1.6	91.6	24.9387
107082	381922	382830	2	107	47.9	947	1.7	147.1	257.393
107083	382790	382791	2	107	47.9	947	0.7	28.7	188.059
107085	381927	382657	2	103	55	1271	0.2	8.2	1828.64
107086	382953	382965	3	107	60	1265	11.7	1268.1	3042.26
107087	383028	383070	2	107	55.2	1194	4.3	238.9	6.43019
107090	565943	382904	2	107	64.2	1420	3.9	546.8	1342.56
107091	382904	565942	2	107	64.2	1420	3.4	512.8	1737.3
107093	381562	382793	2	103	55	1200	0.1	14.7	1833.97
107094	382954	382959	3	107	63.7	1422	5.6	636	2765.28
107099	382953	382954	3	107	63.7	1422	12.7	1208.9	3283.47
107103	381508	381940	2	103	55	1200	0.3	44.1	1835.35
107110	381940	381942	2	103	55	1200	0.3	44.1	1835.35
107111	381579	381593	2	103	55	1200	0.3	44.1	1835.35
107112	381579	381942	2	103	55	1271	0.3	39.9	1830.45
107115	381508	381509	1	107	25.6	531	0.3	39.9	4.61538
107116	381760	381932	2	103	55	1200	0.1	14.7	1833.97
107117	381480	383315	1	107	35	850	0.2	29.4	6
107120	381791	381938	2	103	55	1200	0.2	6.6	1844.27
107122	382489	382646	1	107	23.8	498	0.2	8.3	6
107124	382581	383030	1	107	39	963	4.3	238.9	6.43019
107129	383028	383029	2	107	50	1000	1.4	108.7	14.979
107130	382646	383029	1	107	23.8	498	0.2	8.3	6
107133	381928	381938	2	103	55	1271	0.2	8.2	1828.64
107134	381562	382792	1	107	30.4	779	4	199	6.43019
107135	381563	382581	1	107	39	963	4.3	238.9	6.43019
107137	381563	382792	1	107	28.2	731	1.5	99.7	8.97896
107138	381562	381928	2	103	55	1271	0.2	8.2	1828.64
107139	381562	381759	1	107	30.8	798	1.6	91.6	24.9387
107140	381759	381931	1	107	30.8	798	1.6	91.6	24.9387
107141	382245	382489	1	107	39	963	4.3	238.9	6.43019
107142	382658	383027	2	103	55	1200	0.2	6.6	1844.27
107144	382245	383030	1	107	35	850	1.7	129.1	14.979
107145	381791	383027	2	103	55	1271	0.2	8.2	1828.64
107147	381927	383016	2	103	55	1200	0.2	6.6	1844.27
107148	382658	383016	2	103	55	1271	0.2	8.2	1828.64
107149	381478	382330	2	107	42.8	893	1.3	112.1	12
107150	381542	381872	2	107	42.8	893	0.4	35.6	6
107151	381571	381641	3	107	51.3	1121	13	1633	395.675
107152	381908	381911	2	103	55	1200	1.1	42.5	2181.14
107153	381573	381575	2	107	42.8	893	2.3	155.9	12
107154	382428	382429	2	107	62.1	1335	18.9	2346.3	1507
107156	382006	382956	3	107	60	1265	1.4	65.8	1985.18
107157	381541	382982	3	107	51.3	1121	3	414	415.364
107158	383034	383035	3	107	55.2	1194	2.9	197.3	5.12849
107159	382428	382964	3	107	63.7	1422	23.3	2337.9	2876.71
107160	382964	382965	3	107	63.7	1422	23.3	2337.9	2876.71
107161	382007	382428	3	107	63.7	1422	23.3	2337.9	2876.71
107162	382006	382007	3	107	63.7	1422	2.4	82.7	2036.77
107163	382008	382007	2	107	62.1	1335	20.9	2255.2	839.94
107164	382006	382008	1	107	36.9	1000	2.6	272.3	3.12041
107165	382100	382637	2	107	42.8	893	2.3	155.9	12
107166	381575	382100	2	107	42.8	893	2.3	155.9	12
107167	382330	382637	2	107	42.8	893	1.3	112.1	12
107168	381590	381681	3	107	38.5	818	11.4	925.2	559.561
107170	381589	381869	2	107	42.8	893	2.6	207.4	37.7582
107171	381675	382778	3	107	51.3	1121	13.3	1586.3	433.433
107172	381674	565928	3	107	51.3	1121	3	414	392.221
107173	381695	383151	3	107	62.1	1335	20.3	2566.1	1510.12
107174	382955	382956	3	107	63.7	1422	3	107	2039.89
107175	381695	382429	2	107	62.1	1335	20.3	2230.9	839.94
107176	382784	383150	3	107	38.5	818	11.4	925.2	559.561
107177	383150	383151	1	107	36.9	1000	8.6	718.2	248.968
107178	381694	383151	3	107	62.1	1335	14.1	1594.9	610.287
107179	382172	382784	3	107	38.5	818	11.4	925.2	559.561
107180	381681	382172	3	107	38.5	818	11.4	925.2	559.561
107181	381694	382778	3	107	51.3	1121	13.3	1863.3	933.222
107182	381694	383150	3	107	38.5	818	11.2	1114.2	710.637
107183	381864	381866	3	107	38.5	818	13.8	1425.3	157.137
107185	381867	382783	3	107	38.5	818	11	1128	710.637
107186	381590	382085	3	107	38.5	818	11	1128	710.637
107187	382084	382170	3	107	38.5	818	11	922	559.561
107188	382085	382170	3	107	38.5	818	11	1128	710.637
107189	381867	382084	3	107	38.5	818	11	922	559.561
107190	381866	382783	3	107	38.5	818	11	922	559.561
107191	381602	381674	3	107	51.3	1121	3	414	392.221
107192	381864	382782	3	107	38.5	818	15	1315	787.301
107193	381602	381638	3	107	38.5	818	12	901	467.762
107194	381602	382782	3	107	38.5	818	15	1538	708.743
107195	381588	381675	3	107	51.3	1121	13.3	1586.3	433.433
107196	381478	381588	2	107	42.8	893	2.3	155.9	12
107197	381588	381868	2	107	42.8	893	3	283.8	23.1429
107198	381868	381869	2	107	42.8	893	3	283.8	23.1429
107199	381588	381641	3	107	51.3	1121	13.6	1877.4	910.079
107200	381587	381589	2	107	42.8	893	2	152	37.7582
107201	381878	382176	1	107	24.2	568	0.2	15.2	42.3297
107202	382981	383095	3	107	51.3	1121	3.2	595.6	257.497
107204	381879	383096	3	107	51.3	1121	3.2	595.6	257.497
107205	381624	565928	3	107	51.3	1121	3.2	595.6	257.497
107206	381624	381625	3	107	51.3	1121	3	414	392.221
107207	381625	383096	3	107	51.3	1121	3	414	392.221
107208	381879	383095	3	107	51.3	1121	3	414	392.221
107209	381586	381587	2	107	42.8	893	2	152	37.7582
107210	381542	382174	2	107	42.8	893	2	152	37.7582
107211	381586	382174	2	107	42.8	893	0.4	35.6	23.1429
107213	381541	381878	1	107	24.2	568	0.2	15.2	33.7582
107214	381541	382981	3	107	51.3	1121	3.2	595.6	257.497
107215	381912	381918	2	103	55	1271	0.2	8.2	1724.45
107220	383071	383072	3	107	50	1000	0.4	17	13.5943
107221	381473	383072	2	107	51.3	1121	1.3	112.1	12
107222	381576	382832	2	107	50	1000	1.7	129.1	14.979
107223	382832	383070	2	107	50	1000	1.7	129.1	14.979
107225	381475	382219	3	107	50	1000	1.7	129.1	14.979
107226	381576	382219	3	107	55.2	1194	4.3	238.9	6.43019
107228	381476	383072	3	107	55.2	1194	4.3	238.9	17.0456
107229	381474	381573	2	107	42.8	893	2.3	155.9	12
107231	382540	383032	3	107	50	1000	0.4	17	13.5943
107232	381474	382220	2	107	38.5	818	1.3	112.1	12
107235	383071	565931	1	107	24.2	568	1.4	96.2	6
107236	565933	565932	1	107	24.2	568	0.2	11.6	6
107237	565930	565934	3	107	55.2	1194	2	83	5.04558
107238	382220	565932	2	107	38.5	818	1.3	112.1	12
107239	565931	565932	2	107	38.5	818	2.1	144.3	6
107242	383071	565933	3	107	55.2	1194	2.2	94.6	11.0456
107243	565930	565933	3	107	50	1000	0.4	17	13.5943
107245	383032	565934	3	107	50	1000	0.4	17	13.5943
107247	381471	382540	3	107	50	1000	0.4	17	13.5943
107250	381471	383034	3	107	55.2	1194	2.9	197.3	5.12849
107251	381636	382090	2	103	55	1200	0.2	6.6	1844.27
107257	381637	382090	2	103	55	1271	0.2	8.2	1828.64
107258	381637	382657	2	103	55	1200	0.2	6.6	1844.27
107260	381577	381923	2	103	55	1200	0.2	6.6	1844.27
107261	381636	381923	2	103	55	1271	0.2	8.2	1828.64
107262	381577	381912	2	103	55	1271	0.2	8.2	1724.45
107264	381918	382829	2	103	55	1271	0.2	8.2	1724.45
107265	381635	382469	2	103	55	1200	1.1	42.5	2181.14
107267	381472	382469	2	103	55	1271	1	41	1981.76
107268	381472	382829	2	103	55	1200	0.2	6.6	1601.87
107269	381472	382830	2	107	47.9	947	2.1	191.4	579.384
107270	381635	381911	2	103	55	1271	1	41	1981.76
107271	381660	381859	2	103	55	1271	3	89.5	1738.06
107273	381640	381870	3	107	51.3	1121	12.8	1744.4	295.044
107274	382322	382441	2	107	50	1004	3	414	482.707
107275	381537	381583	3	107	55.2	1194	2.1	84.5	646.247
107277	381601	382079	3	107	51.3	1121	13.6	1877.4	910.079
107278	381585	383099	3	107	50	1000	1.6	172.5	13.7014
107279	381571	381704	3	107	51.3	1121	13.6	1877.4	910.079
107280	381601	381704	3	107	51.3	1121	13	1633	395.675
107281	383035	383099	3	107	55.2	1194	2.9	197.3	5.12849
107282	381585	382079	3	107	51.3	1121	13	1633	395.675
107283	381537	382984	3	107	50	1000	0.8	39.5	275.193
107284	381585	381640	3	107	51.3	1121	12.8	1744.4	295.044
107285	381585	382984	3	107	55.2	1194	2.1	84.5	646.247
107286	381871	381872	1	107	28.3	731	1.8	136.8	16
107287	381873	382582	3	107	51.3	1121	3	414	415.364
107288	381714	382983	3	107	50	1000	2.4	162.3	291.193
107289	381873	382982	3	107	51.3	1121	3	579	290.255
107290	381583	381871	1	107	28.3	731	1.8	136.8	16
107291	381583	382983	3	107	55.2	1194	2.3	106.1	652.247
107292	381584	382582	3	107	51.3	1121	3	579	290.255
107293	381639	381714	3	107	50	1000	2.4	162.3	291.193
107294	381584	565982	3	107	55.2	1194	2.3	106.1	897.11
107295	381584	381639	3	107	50	1000	2.4	162.3	291.193
107296	381584	382322	2	107	50	1004	3	414	496.278
107297	381550	381908	2	103	55	1200	1.1	42.5	2181.14
107298	381550	381870	3	107	51.3	1121	12.2	1520.2	160.268
107299	381550	381660	2	103	55	1271	3	89.5	1727.77
107300	381859	382113	2	103	55	1271	3	89.5	1738.06
107309	381578	382113	2	103	55	1264	4.1	137.8	1869.32
107310	381578	382441	2	107	50	1000	3	579	203.217
107312	381565	382973	2	107	46.7	975	2.5	123.2	560.123
107313	565945	565943	4	107	64.2	1420	9	959	3112.73
107314	565944	565945	5	107	42.9	947	10.5	1024.8	4143.96
107315	382659	382671	2	107	47.9	947	0.9	31.6	534.838
107316	381566	382087	1	107	31.6	775	4.2	207.2	5.65319
107317	381565	382671	2	107	47.9	947	0.8	32.8	188.059
107318	381564	382665	1	107	31.6	775	4.2	207.2	5.65319
107319	381564	382087	1	107	30.8	798	1.6	91.6	24.9387
107320	381565	381566	1	107	31.6	775	4.2	207.2	5.65319
107321	382659	382790	2	107	47.9	947	0.8	32.8	188.059
107322	565943	565941	3	107	45.8	999	5.1	412.2	1770.17
107323	565941	565942	3	107	40	800	7.1	512	2406.65
107324	565942	565944	4	107	42.9	947	10.5	1024.8	4143.96
107325	381581	565941	3	107	40	800	7.1	512	2406.65
107326	381580	381581	2	107	42.8	893	3.6	223.4	918.131
107327	381580	382437	3	107	42.8	893	1.7	101.5	172.081
107328	381582	382437	3	107	55	1200	1.8	187.1	1326.44
107329	381581	382437	3	107	45.8	999	5.1	412.2	1770.17
107330	381582	381580	1	107	28.2	731	0.4	37.9	6
107331	381750	382432	2	107	51.3	1121	12.7	1158.3	681.657
107332	381554	382237	2	107	35	700	1.2	159.8	160.465
107334	381669	382517	3	107	42.8	893	15.3	1569	713.688
107335	381556	382849	1	107	33.1	787	5.1	710.8	270.596
107336	381479	381676	2	107	43.1	867	1.7	147.1	506.415
107338	382063	382791	2	107	47.9	947	0.9	31.6	534.838
107339	381676	381916	2	107	47.9	947	1.7	147.1	257.393
107344	381916	381922	2	107	47.9	947	1.7	147.1	257.393
107348	381560	382235	2	107	38.5	818	0.9	114.3	323.47
107351	381479	382063	2	107	47.9	947	0.9	31.6	534.838
107352	381479	382235	2	107	35	700	1.2	159.8	160.465
107355	381554	381560	2	107	38.5	818	0.9	114.3	323.47
107358	381862	382179	1	107	33	787	6.1	681.2	284.25
107359	381863	383040	2	107	51.3	1121	15	1821.1	855.025
107360	381862	381907	1	107	33.1	787	5.1	710.8	257.981
107361	381905	381907	1	107	33	787	6.1	681.2	284.25
107362	381716	383039	2	107	42.8	893	9.5	1212.7	153.899
107364	381549	383040	2	107	51.3	1121	12.2	1032.9	681.657
107365	383040	383235	1	107	28.3	731	6.3	671.1	111.416
107366	383235	383234	1	107	33	787	4.9	486.2	45.3762
107367	381549	383235	2	107	42.8	893	5.5	578.9	225.886
107368	381549	383039	2	107	40	800	6	729	201.482
107369	383234	383039	1	107	28.2	731	4.4	489.6	10
107370	381549	383234	2	107	51.3	1121	6.4	754.5	605.326
107371	381558	382182	1	107	33.1	787	5.1	710.8	257.981
107373	382181	382182	1	107	33.1	787	6.1	681.2	284.25
107376	382179	382181	1	107	33.1	787	6.1	681.2	284.25
107379	381558	382849	1	107	33	787	6.1	681.2	296.865
107380	381712	382586	2	107	51.3	1121	15.8	1597.6	681.657
107381	381530	382913	2	107	51.3	1121	15	1821.1	855.025
107382	381863	382913	2	107	51.3	1121	15.8	1597.6	681.657
107383	381530	381712	2	107	51.3	1121	15.8	1597.6	681.657
107384	381750	382586	2	107	51.3	1121	11	1163.1	855.025
107386	381670	381683	3	107	42.8	893	3.3	237.3	1145.98
107387	382078	382515	1	107	23.9	498	2.1	253.8	249.21
107388	382480	382243	1	107	24.2	568	0.6	82.8	12
107389	382518	382547	1	107	24.2	568	9.7	1165.4	270.839
107390	382240	382241	1	107	24.2	568	2.2	444.8	535.169
107391	381525	382516	2	107	38.5	818	1	147	12.788
107392	382480	383247	3	107	55	1200	0.7	79.8	1113.42
107393	381525	382238	2	107	38.5	818	0.9	114.3	323.47
107394	381773	382095	3	107	42.8	893	5.2	316.7	1090.21
107395	382237	382238	2	107	35	700	1.2	159.8	160.465
107396	381774	382095	3	107	46.9	997	3	218	1032.42
107397	381774	382242	3	107	42.8	893	5.2	316.7	1090.21
107398	381682	381773	3	107	42.8	893	5.2	316.7	1090.21
107399	381525	381682	3	107	42.8	893	5.2	316.7	1090.21
107400	381525	381670	3	107	42.8	893	3.3	237.3	1145.98
107401	382078	382239	3	107	42.8	893	3.5	299.9	896.773
107402	381683	382078	3	107	42.8	893	3.3	237.3	1145.98
107403	382520	382517	1	107	28.2	731	10.4	1401	221.228
107404	382518	382520	1	107	23.8	498	9.9	1344.3	221.228
107405	382517	382519	3	107	42.8	893	15.3	1569	934.916
107406	382239	382519	3	107	42.8	893	3.5	299.9	896.773
107407	382519	382520	1	107	23.8	498	10.2	1222.1	270.839
107408	382240	382516	2	107	38.5	818	1	120.8	111.559
107409	382521	382522	1	107	36.2	904	0.7	72	6
107410	382522	383245	3	107	61.9	1422	2.1	194.2	753.749
107411	382240	382243	2	107	38.5	818	3.3	615.1	312.348
107412	382438	382521	2	107	38.5	818	3.1	533.4	634.727
107413	382438	383245	3	107	55	1200	1.4	155.4	1326.44
107414	382243	382521	2	107	38.5	818	3.6	649.3	312.348
107415	382438	383247	3	107	61.9	1422	1.9	182.4	756.873
107416	382241	382548	1	107	23.9	498	2.2	444.8	529.169
107417	382515	382548	1	107	23.9	498	2.1	253.8	249.21
107418	382547	382548	1	107	23.8	498	4.1	687.7	626.653
107420	381685	381690	2	107	42.8	893	2.9	342.8	242.491
107421	381690	382561	2	107	42.8	893	10.2	1039.9	798.838
107422	381842	382434	2	107	51.3	1121	7.7	917.2	329.718
107423	382562	381690	2	107	42.8	893	9.7	798	586.311
107424	381527	381556	1	107	33	787	5.1	710.8	270.596
107425	381527	381690	3	107	42.8	893	11.6	1176.5	1087.78
107426	381526	381684	3	107	42.8	893	13.3	1634.3	1072.92
107427	381526	381669	3	107	42.8	893	15.3	1569	840.205
107428	381527	381684	3	107	42.8	893	15.3	1569	840.205
107429	382431	382432	1	107	33	787	0.4	68.2	11
107430	382186	382092	2	107	42.8	893	4.4	669.7	6
107432	381528	382434	2	107	51.3	1121	6	647	260.756
107433	381995	382562	2	107	42.8	893	9.7	798	586.311
107434	383103	381995	1	107	23.9	498	3	263.1	6
107435	383103	381528	2	107	42.8	893	4.5	505.7	679.717
107437	382433	565832	1	107	33	787	2.7	271.1	113.121
107438	382433	383103	2	107	42.8	893	7.5	768.8	685.717
107439	382561	382433	2	107	42.8	893	10.2	1039.9	798.838
107440	565832	382434	1	107	33	787	2.7	271.1	113.121
107441	381528	381995	2	107	51.3	1121	9.4	1050	1009.44
107443	381995	382432	2	107	51.3	1121	11	1163.1	844.025
107445	381528	382186	2	107	42.8	893	4.4	669.7	6
107446	382092	382563	2	107	42.8	893	4.4	669.7	6
107447	382564	382091	2	107	42.8	893	2.1	273.2	11
107449	382091	382431	2	107	42.8	893	2.1	273.2	11
107450	381685	382564	2	107	42.8	893	2.1	273.2	11
107451	382563	381685	2	107	42.8	893	2.2	328.5	6
107452	382341	383298	2	107	51.3	1121	7.6	757.8	373.878
107453	381842	382341	2	107	51.3	1121	7.6	757.8	373.878
107454	382190	382848	2	107	51.3	1121	7.6	757.8	373.878
107455	382190	383298	2	107	51.3	1121	7.7	917.2	329.718
107456	382110	382584	3	107	61.9	1422	7	424	1288.56
107457	381848	381849	1	107	25.3	645	3	134	159.566
107458	381754	381855	1	107	24.2	568	2.3	137.6	717.02
107459	383084	565822	3	107	40	816	10.7	1168.8	1228.7
107460	383380	383391	1	107	24.2	568	17.5	1382.6	442.801
107462	383462	383636	2	103	55	1264	8	741	1663.81
107463	383383	383989	3	107	40	816	1	110.3	993.852
107467	381604	381894	1	107	24.2	568	10.3	741.2	1
107469	381540	382168	1	107	36.3	904	9.9	470	261.724
107470	381895	381896	1	107	36.3	904	1.9	96.7	199.666
107471	383043	383044	1	107	36.3	904	0.5	13.9	1.29646
107472	383044	383041	1	107	24.2	568	0.6	16.1	1.29646
107473	381606	383044	2	103	55	1271	1	32.6	1362.51
107474	383233	383282	3	107	41.2	915	8.9	550.3	264.605
107475	383473	383637	2	107	42.8	893	4.1	470.3	104.106
107477	381658	381654	1	107	24.2	568	4.3	268	36.6429
107478	381552	381654	3	107	38.5	818	9.5	742.8	317.542
107480	381657	565826	1	107	36.2	904	6.6	359	181.643
107482	383111	383112	3	107	41.2	915	12.4	649	543.693
107484	381910	382980	3	107	38.5	818	11.7	934.1	524.928
107485	381553	382979	3	107	38.5	818	11.8	942.4	523.928
107486	381553	382980	3	107	38.5	818	12	901	473.762
107487	382089	382321	3	107	38.5	818	11.7	934.1	524.928
107488	381910	382321	3	107	38.5	818	12	901	473.762
107489	381543	382089	3	107	38.5	818	11.7	934.1	524.928
107490	381543	381654	3	107	38.5	818	12	901	473.762
107492	381655	381710	1	107	24.2	568	10.3	741.2	40.1667
107494	381634	381658	2	107	61.9	1422	8	327	604.482
107495	381659	381711	2	107	61.9	1422	8	327	599.382
107496	381634	381711	2	107	61.9	1422	7	322	501.876
107497	381552	381657	1	107	36.2	904	6.4	333.9	181.643
107498	381552	381982	3	107	61.9	1422	5.7	239.5	361.384
107499	381982	381655	1	107	24.2	568	3.5	179.3	1
107500	381552	381655	1	107	24.2	568	7.4	578.5	39.1667
107501	381552	381656	2	107	64.8	1347	1	38.5	111.525
107502	381656	381658	1	107	36.3	904	3.3	222.1	317.487
107503	381552	381658	2	107	61.9	1422	6.3	304.1	480.21
107504	381655	381656	1	107	36.3	904	2.3	183.6	29.1667
107505	381889	381982	3	107	61.9	1422	11	548.2	214.25
107506	381657	381982	1	107	36.2	904	10.2	539.4	80.1941
107507	381889	383111	3	107	39.9	840	12.4	649	543.693
107509	381604	381710	1	107	24.2	568	11.3	885.9	35.1667
107510	565825	565826	1	107	40.6	958	7.5	345.5	130.956
107511	381539	381881	1	107	24.2	568	0.1	8.3	11
107513	381538	382166	1	107	23.9	498	0.1	8.3	11
107516	381539	381882	1	107	24.2	568	0.4	31.8	6
107518	381540	565825	1	107	40.6	958	7.5	345.5	130.956
107519	381890	382317	1	107	24.2	568	0.3	24.9	9.66667
107520	383112	383282	3	107	39.9	840	12.4	649	543.693
107521	381883	381884	1	107	24.2	568	0.3	24.9	9.66667
107522	381884	381890	1	107	24.2	568	0.3	24.9	9.66667
107523	381603	381979	2	107	38.5	818	12.9	957.7	200.666
107524	381898	381902	2	107	57.9	1271	2	81	122.143
107525	381603	382777	4	103	65.8	1513	3	89	2503.9
107526	382426	383431	3	103	69	1513	0.2	24.4	2288.24
107527	383470	383985	1	107	23.8	498	4.7	550.8	23.3333
107528	382886	381708	1	107	24.2	568	2.5	116.1	26
107529	381551	382886	1	107	36.3	904	1.5	71.7	199.666
107531	381551	382887	1	107	24.2	568	11.4	886	1
107532	381894	382887	1	107	24.2	568	10.3	741.2	1
107533	381551	381708	2	107	38.5	818	9.8	706.1	97.1426
107534	381708	381979	2	107	38.5	818	12.3	822.2	123.143
107535	381902	382886	2	107	57.9	1271	2	81	122.143
107538	383471	383638	2	107	38.5	818	12.8	831.8	419.468
107539	383638	383640	1	107	27.7	620	5.2	358.6	25
107540	383380	383985	1	107	23.9	498	3.9	445.9	10
107541	382004	383471	2	107	35	722	13.3	854.2	994.942
107542	382424	381603	2	107	38.5	818	14.1	1014.1	563.471
107543	382425	382004	2	107	35	722	13.3	854.2	994.942
107544	383640	382424	1	107	24.2	568	5.7	381	600.474
107545	383471	383640	1	107	21.6	501	0.5	22.4	575.474
107546	381603	382425	2	107	35	722	13.3	854.2	994.942
107547	381603	382781	3	103	69	1513	0.2	24.4	2288.24
107548	383380	383638	1	107	27.7	620	5.2	358.6	25
107549	381898	382990	2	107	57.9	1271	1.9	96.7	199.666
107550	381895	382990	1	107	36.3	904	2	81	122.143
107552	383431	383473	2	107	42.8	893	4.1	470.3	104.106
107553	383431	383470	1	107	23.9	498	4.7	550.8	23.3333
107554	383629	383630	1	107	36.9	1000	0.6	71.6	4.5303
107555	383473	383629	2	107	42.8	893	4.7	550.8	232.374
107557	383629	383474	2	107	42.8	893	4.1	479.2	227.844
107558	383474	383526	3	103	65.8	1513	4.7	550.8	2330.53
107560	381856	381885	1	107	24.2	568	3.9	255.7	36.9631
107561	381854	382977	2	103	55	1264	1.1	39	2152.57
107562	381591	382082	1	107	36.2	904	9.4	446.5	59.1429
107563	383110	383231	3	107	39.8	840	7.1	456.3	674.848
107564	381591	383232	3	107	40.2	800	0.2	21.6	758.011
107565	381591	382168	1	107	40.6	958	8.3	365.2	130.956
107568	382749	565981	3	107	50	1000	2.4	162.3	690.437
107569	381591	382749	3	107	50	1000	1.8	136.8	690.437
107571	382808	382809	1	107	33.1	787	3.6	230.8	2.32734
107572	382809	383225	1	107	33	787	3.6	230.8	2.32734
107574	383232	383231	1	107	25.6	531	0.3	15.6	191.531
107575	383225	383238	3	107	38	801	6.8	411.4	1023.09
107577	383233	383237	3	107	39.9	840	8.7	520.4	463.612
107578	383225	383236	3	107	35	700	1.8	136.8	419.57
107579	383225	383237	3	107	39.9	840	8.9	550.3	264.605
107580	383232	383236	3	107	39.1	800	0.2	21.6	566.48
107581	383231	383238	3	107	39.8	840	7.1	456.3	674.848
107582	381546	381885	1	107	24.2	568	2.1	130.6	25.6667
107583	381546	382808	1	107	33.1	787	3.6	230.8	2.32734
107584	381546	381900	1	107	24.2	568	0.3	24.9	9.66667
107585	382081	382082	1	107	36.3	904	6.2	280.7	60.1429
107586	381857	382471	2	103	55	1264	1.1	49.8	1984.49
107587	381536	382111	2	103	55	1264	10.5	496.3	2033.64
107588	382471	382472	1	107	36.3	904	6.2	280.7	60.1429
107589	382472	381536	1	107	36.3	904	9.4	446.5	59.1429
107590	382081	382472	1	107	36.3	904	9.4	446.5	59.1429
107591	381536	382471	2	103	55	1264	7.3	319.7	2202.71
107592	381854	381857	2	103	55	1264	1.1	49.8	1984.49
107593	381753	381844	2	103	55	1271	0.9	31.5	2109.89
107597	382910	382911	2	107	60.4	1354	4.6	276.9	1214.62
107598	383042	383043	1	107	24.2	568	1.1	45.4	425.266
107599	381606	383043	1	107	24.2	568	1.4	99.2	291.754
107604	382910	383110	3	107	61.7	1422	7.1	456.3	674.848
107608	381844	383042	2	103	55	1271	0.9	31.5	2109.89
107609	383041	383042	1	107	36.2	904	0.6	30	25.6667
107610	381606	383041	1	107	24.2	568	3.4	244.2	35.6667
107611	381856	383041	1	107	24.2	568	2.1	130.6	25.6667
107612	381606	383042	2	103	55	1264	1.3	53.5	1740.1
107613	381753	382975	2	103	55	1264	1.1	49.8	1765.77
107614	382110	382978	3	107	59.8	1422	7	454	924.826
107615	382975	382976	1	107	35	850	0.6	30.6	95.5555
107616	381544	382975	2	103	55	1271	0.6	21	2076.5
107617	381544	382976	2	107	61.9	1422	6.7	437.2	579.293
107618	382978	382975	1	107	36.3	904	0.7	30.8	33.3942
107620	382911	382976	2	107	60.4	1354	4.6	276.9	1214.62
107621	381544	382977	2	103	55	1264	0.8	36	1984.49
107622	382977	382978	1	107	36.2	904	0.3	10.5	398.024
107623	381544	382978	3	107	61.9	1422	7.1	427.5	890.533
107624	381754	381851	1	107	24.2	568	4.1	261.8	283.597
107625	381851	383043	1	107	24.2	568	4.1	261.8	283.597
107626	381751	382133	2	103	55	1264	2.1	124.3	1675.88
107627	382851	565842	2	107	57.9	1271	2	81	96.1426
107628	383902	383169	2	103	55	1264	2.1	124.3	1675.88
107629	383381	383382	1	107	28.3	731	9.7	1058.5	234.844
107630	381547	381896	1	107	36.3	904	2	81	122.143
107631	381547	565842	2	107	62.3	1354	1.9	96.7	183.635
107632	383382	383902	2	103	55	1264	2.1	124.3	1669.21
107634	383382	383637	2	107	42.8	893	4.3	501.8	233.707
107635	383382	383636	2	103	55	1271	7.4	644.7	1403.34
107636	381535	383044	2	103	55	1264	1	46	1463.11
107637	381797	381849	1	107	28.2	731	3	175	406.4
107638	381797	381853	1	107	25.3	645	3	134	159.566
107639	381548	383046	1	107	28.3	731	3	175	406.4
107640	383045	383048	2	103	55	1271	1	35	1362.51
107641	382851	383047	2	107	62.3	1354	1.9	96.7	183.635
107642	381548	383047	2	107	57.9	1271	2	81	96.1426
107643	381548	383048	2	103	55	1264	1	46	1463.11
107644	381548	382133	2	103	55	1271	2	88	1415.94
107645	381535	383045	2	103	55	1271	1	35	1362.51
107646	381853	383046	1	107	25.3	645	3	134	159.566
107647	383375	382937	3	107	41.7	816	10	1087	905.581
107648	383381	383427	1	107	28.3	731	10	1087	100.706
107649	381850	383169	2	103	55	1271	2	88	1415.94
107650	381751	381850	2	103	55	1271	2	88	1415.94
107651	382937	565822	3	107	41.7	816	10	1087	905.581
107652	383375	383377	3	107	40	816	1	110.3	993.852
107653	383377	383383	3	107	40	816	1	110.3	993.852
107654	383375	383428	1	107	28.2	731	9.7	1058.5	234.844
107655	383427	383428	1	107	28.3	731	10	1087	100.706
107658	384037	384193	3	107	43.1	892	7.8	695.4	1342.59
107663	383468	383615	2	107	37.3	751	0.2	10.6	82.3011
107665	383389	383530	1	107	24.2	568	5.5	355.1	106.117
107666	383734	384149	3	107	43.1	892	7.8	695.4	1342.59
107667	383469	383727	1	107	24.2	568	5	325	43.3691
107669	383389	383528	2	107	37.4	751	0.1	6.7	67.5809
107671	383986	384143	1	107	24.2	568	5	325	49.3691
107672	383391	383986	1	107	24.2	568	5	325	49.3691
107673	383469	384143	1	107	27.7	620	5	344	35
107674	383459	383528	2	107	37.3	751	0.2	13	80.015
107677	383389	383727	1	107	27.7	620	5	344	39
107678	383527	383529	2	107	38.5	818	13.3	1050.5	1008.01
107680	383530	383732	1	107	24.2	568	5.5	355.1	106.117
107681	383527	383732	1	107	27.7	620	5.1	350.7	32.2798
107682	383527	384191	3	107	44.1	892	8	741	615.079
107683	384149	384191	3	107	43.1	892	7.8	695.4	1342.59
107685	383460	383468	2	107	37.3	751	0.2	10.6	72.3011
107689	384044	384202	3	107	43.1	892	7.8	695.4	1342.59
107691	383734	384202	3	107	44.1	892	8	741	615.079
107692	384044	384193	3	107	44.1	892	8	741	615.079
107702	383432	383861	3	107	66.5	1422	0.8	81.2	943.987
107704	383432	384100	1	107	35	850	0.3	34.4	370.262
107707	384045	566115	2	107	41.8	892	7.1	632.4	1267.1
107708	383406	383543	2	103	55	1271	7	595.7	1407.34
107709	384206	384480	4	103	69	1513	8	741	1302.69
107711	383472	384206	3	103	44.4	849	8	741	375.647
107715	384203	384204	3	107	43.1	892	8	741	813.208
107716	383472	384204	3	107	41.8	892	7.1	632.4	1275.5
107717	384045	384203	3	107	43.1	892	8	741	813.208
107718	383406	383462	2	103	55	1264	8	741	1667.81
107719	383378	383434	3	103	55	1264	0.4	28.6	2766.02
107721	383690	384481	4	103	65.8	1513	7.3	643	1727.37
107722	384480	384481	4	103	69	1513	8	741	1302.69
107724	383433	383631	2	103	55	1271	6.9	590.4	1407.26
107725	383433	383543	2	103	55	1264	8	741	1667.81
107726	383378	383690	4	103	69	1513	7.3	643	1069.69
107727	383690	566078	1	103	37.5	957	5.9	535.1	169.483
107728	383378	566078	2	103	55	1264	2.1	205.9	1498.33
107730	383631	566078	2	103	55	1271	6.9	590.4	1407.26
107731	383434	384100	3	103	55	1264	0.4	28.6	2766.02
107732	384038	384039	3	107	39.5	797	0.7	63	757.438
107735	384039	384156	3	107	39.5	797	0.7	63	757.438
107737	384037	566115	2	107	43.1	892	8	741	791.622
107740	383642	384038	3	107	39.5	797	0.7	63	779.024
107743	383376	383658	3	107	64.9	1422	1	110.3	1314.25
107746	383379	383432	3	107	64.9	1422	1	110.3	1314.25
107749	383989	384008	3	107	40	816	1	110.3	993.852
107767	381667	381668	3	103	55.4	1385	12.2	1168	1232.71
107772	381777	382853	2	107	55	1200	8	908	1130.17
107773	381511	382635	3	107	42.8	893	4	389	218.354
107775	382752	382753	2	107	45.2	938	11	1052	621.458
107777	381843	382753	1	107	28.3	731	11	809	250.382
107779	381642	382585	3	107	42.8	893	2.5	219	85.0219
107780	382866	382868	2	107	59	1422	8.7	766.4	394.748
107781	382873	382866	1	107	37	1011	8.7	766.4	394.748
107782	382868	382872	1	107	38.8	1011	7.1	512	428.256
107783	381960	382868	2	107	55	1200	6.2	560.6	1221.37
107784	381545	381592	3	107	61.9	1422	10.2	789.6	1515.32
107786	382503	382914	3	107	42.8	893	4	389	237.763
107787	381545	382751	1	107	29.8	768	8.7	914.4	621.458
107788	382584	382834	3	107	61.9	1422	7	424	1288.56
107789	382750	382751	2	107	42.8	893	9.2	684.8	255.692
107791	381852	382750	1	107	24.2	568	2.3	137.6	5.30973
107792	382753	382750	2	107	40.6	859	11	809	250.382
107793	381545	382834	3	107	59.8	1422	7	454	924.826
107794	382751	382752	2	107	39.4	789	14.2	1356.6	719.081
107801	382914	383126	3	107	42.8	893	4	389	237.763
107802	381511	383126	3	107	42.8	893	2.7	260.8	201.554
107803	381513	381834	3	107	55	1200	13.3	1166	1520.05
107804	381513	382138	3	107	42.8	893	4	389	238.096
107805	382585	382884	3	107	42.8	893	2.5	219	85.0219
107806	381514	382088	3	107	55	1200	13.3	1166	1520.05
107807	381592	382088	3	107	61.9	1422	10.2	789.6	1515.32
107808	381514	381834	3	107	61.9	1422	10.2	789.6	1515.32
107809	382145	382146	3	107	42.8	893	3.1	316.8	201.554
107810	382138	382146	3	107	42.8	893	4	389	237.763
107811	381512	382503	3	107	42.8	893	4	389	237.763
107812	381512	382145	3	107	42.8	893	3.1	316.8	201.554
107813	381513	381746	3	107	42.8	893	2.7	260.8	103.22
107814	382140	382868	4	107	61.9	1422	10.7	836.6	1556.99
107815	381513	382140	4	107	61.9	1422	10.7	836.6	1559.39
107816	381746	382884	3	107	42.8	893	2.7	260.8	103.22
107817	381833	381709	1	107	23.8	498	3.2	304.6	97.623
107818	381835	383084	3	107	40	816	10.7	1168.8	1229.03
107819	382882	382883	3	107	40	816	10.7	1168.8	1229.03
107820	381843	382633	1	107	29.8	768	11	1052	621.458
107821	381848	382633	1	107	28.2	731	3	175	406.4
107822	381845	381846	1	107	23.9	498	3.2	304.6	97.623
107823	381846	382136	1	107	23.9	498	3.2	304.6	97.623
107824	382136	382137	1	107	23.8	498	3.2	304.6	97.623
107826	381835	382883	3	107	41.7	816	10	1087	905.914
107827	381724	381832	2	107	55	1200	8	908	1131.17
107828	381832	383134	2	107	55	1200	8	908	1131.17
107829	381510	383083	3	107	42.8	893	2	172	85.0219
107830	381709	382991	3	107	42.8	893	5.4	518.4	200.843
107831	382991	383133	3	107	42.8	893	5.4	518.4	200.843
107832	383083	383133	3	107	42.8	893	2	172	85.0219
107833	381642	381709	3	107	42.8	893	2.7	260.8	103.22
107834	381510	382915	2	107	56.4	1200	10.7	1172.6	924.272
107836	381510	382882	3	107	40	816	10.7	1168.8	1229.03
107837	382788	382915	2	107	55	1200	8	908	1131.17
107838	382788	383134	2	107	56.4	1200	10.7	1172.6	924.272
107839	381724	383017	2	107	56.4	1200	10.7	1172.6	924.272
107840	382098	382853	2	107	56.4	1200	10.7	1172.6	920.272
107841	382098	383017	2	107	55	1200	8	908	1127.17
107845	381600	382500	3	103	55.4	1385	10.2	943	1232.71
107847	381522	565835	1	107	24.2	568	3	523.6	14.2308
107849	381469	381470	2	107	42.8	893	3.1	439.3	86.7042
107850	381521	382184	2	107	42.8	893	4.1	680.7	40.1369
107852	381469	381521	2	107	42.8	893	4.1	680.7	25.9061
107853	381519	382184	2	107	42.8	893	3.1	439.3	113.335
107855	381519	382635	3	107	42.8	893	2.7	260.8	186.608
107856	381519	381686	3	107	42.8	893	4.1	411.7	253.491
107862	381469	382141	2	107	37.4	751	0.1	14	12.4
107871	381600	381668	3	103	55	1270	10.6	1073.6	1638.85
107873	381470	383135	1	107	28.3	731	6.3	997	86.7042
107874	381523	565835	1	107	24.2	568	0.9	204.3	14.2308
107877	381470	381523	1	107	24.2	568	0.9	204.3	14.2308
107878	381524	382687	2	103	55.4	1385	7	617.4	1079.9
107879	381517	383148	3	103	55.4	1385	7.1	629.6	1098.42
107880	381524	382147	1	107	24.2	568	0.1	12.2	18.5165
107881	382685	383148	3	103	55	1270	7	688	1365.28
107882	381524	382685	3	103	55	1270	7	688	1365.28
107883	381517	382500	3	103	55	1270	9.4	952.5	1643.46
107884	381517	382684	2	107	42.8	893	3.1	313.4	200.608
107885	382684	383005	2	107	42.8	893	3.1	313.4	200.608
107886	382687	382688	2	103	55.4	1385	7	617.4	1079.9
107889	381960	382865	1	103	35.1	963	6.1	600.8	334.093
107890	382871	381960	2	103	65	1500	5.6	516.6	572.851
107892	382009	565963	3	103	55.4	1349	11	962	1555.46
107893	382009	565964	2	107	38.5	818	0.4	60	23
107894	382867	382869	2	103	55.4	1385	10.8	1182.4	911.206
107895	382865	382870	1	103	35.1	963	6.1	600.8	334.093
107896	382935	382936	1	107	36.2	904	2.1	226.8	294.343
107898	383107	382867	1	107	23.8	498	0.1	9.8	3.33333
107899	382872	383107	1	107	38.8	1011	7.1	512	428.256
107900	382935	383108	1	103	35.1	963	4	374	39.75
107901	381777	382936	2	107	56.4	1200	10.7	1172.6	929.272
107902	382867	382873	2	107	59	1422	8.7	766.4	394.748
107904	382789	382867	2	107	56.4	1200	10.7	1172.6	929.272
107905	382789	382936	2	107	55	1200	5.9	681.2	835.823
107906	383108	382867	1	103	35.1	963	4	374	39.75
107909	381667	565961	3	103	55	1270	10.6	1073.6	1638.85
107910	565962	382871	2	103	65	1500	5.6	516.6	572.851
107911	383107	382869	1	107	38.8	1011	7	502.2	424.923
107913	382869	565961	3	103	55.4	1385	12.4	1185.7	1232.71
107914	382869	565962	2	103	65	1500	5.4	498.9	572.851
107915	382870	382935	1	103	35.1	963	6.1	600.8	334.093
107922	381975	382988	3	103	65	1500	9	815	1701.58
107927	381975	382415	4	103	55.4	1349	11	962	1555.46
107928	381960	382415	4	103	65	1500	9.2	841.2	1701.58
107930	382988	565963	3	103	65	1500	9	815	1701.58
107931	382009	382482	3	103	65	1500	9	815	1678.58
107937	381781	381962	1	107	23.8	498	3	548	9
107938	381533	382539	3	103	50	1198	8	751.2	1252.33
107939	382906	382997	4	107	64.2	1420	7	1138	1413.1
107941	382114	382816	3	103	51.2	1135	11	1167	727.585
107943	382905	565843	2	107	38.5	818	3.6	595	615.062
107944	565843	382906	2	107	38.5	818	3.1	591.2	70.534
107945	565843	565849	2	107	38.5	818	3.6	595	615.062
107946	382905	382906	4	107	64.2	1420	3.9	546.8	1342.56
107948	381666	381611	2	107	57.9	1271	0.7	96	593.573
107949	381611	382435	2	107	61.9	1422	1.4	150.1	744.375
107950	381611	381664	2	107	57.9	1271	0.7	66.5	12.4987
107951	565841	565847	2	107	51.3	1121	7.6	757.8	373.878
107953	381662	381663	1	103	35	875	2.1	226.4	4.51087
107954	381631	381663	2	103	59.2	1293	1.6	171.7	907.103
107955	382324	382430	3	103	51.2	1135	11	1167	727.585
107956	381665	381630	2	103	59.2	1226	3	341.2	922.782
107957	381630	381631	2	103	51.2	1135	11	1167	715.086
107958	381664	381662	1	107	33	787	0.1	10.4	12.4987
107962	381630	381661	2	107	51.3	1121	7.8	934	329.718
107963	381661	565847	2	107	51.3	1121	7.7	917.2	329.718
107964	381630	381666	2	107	57.9	1271	0.6	79.2	593.573
107965	381662	382324	3	103	51.2	1135	11	1167	727.585
107966	381631	382545	3	103	51.2	1135	11	1167	715.086
107968	381662	382545	3	103	51.2	1198	9	1083.2	1248.82
107969	382435	381665	2	103	59.2	1226	3.8	454.8	922.782
107970	381663	382874	2	103	55	1293	3.7	398.1	911.614
107971	382435	382874	3	103	65	1500	1.4	150.1	744.375
107972	382114	382430	3	103	50	1198	11	1299.2	1253.33
107973	382115	382541	3	103	51.2	1135	11	1167	727.585
107974	382115	382816	3	103	50	1198	11	1299.2	1253.33
107975	382116	382542	3	103	51.2	1135	11	1167	727.585
107976	382116	382541	3	103	50	1198	11	1299.2	1253.33
107977	381962	383131	1	107	23.8	498	3	548	9
107978	381964	383132	3	103	50	1198	8	751.2	1252.33
107979	381534	382542	3	103	50	1198	11	1299.2	1253.33
107980	381534	383131	1	107	23.8	498	3	465	9
107981	381534	383132	3	103	51.2	1135	8	702	726.585
107982	381964	382539	3	103	51.2	1135	8	702	726.585
107983	381784	381793	1	107	28.3	731	0.3	40.5	18
107984	382328	382329	1	107	28.2	731	0.3	60	6
107985	382205	382473	3	107	43.4	999	4.7	889.5	1816.43
107986	381533	382475	3	103	51.2	1135	8	702	726.585
107987	382327	382451	2	107	37.3	751	3	465	9
107988	382118	382969	3	103	56.7	1355	14	1581	1784.75
107989	382204	383284	3	107	63	1493	1	154.5	863.745
107991	381966	382966	3	103	51.2	1135	8	702	708.585
107992	382967	383243	2	107	35	700	7	1107.8	2069.51
107993	383242	565978	2	107	57.9	1271	7	1138	1102.48
107994	383243	382997	2	107	64.2	1420	7	1107.8	2069.51
107995	382997	383242	1	107	36.3	904	7	1138	1102.48
107996	381784	382476	3	103	51.2	1135	8	702	708.585
107997	381784	382475	3	103	50	1198	8	751.2	1252.33
107998	381697	381966	3	103	51.2	1135	8	702	708.585
107999	382476	382903	3	103	51.2	1135	8	702	708.585
108000	381697	382903	3	103	50	1198	8.3	791.7	1234.33
108001	382118	383264	3	103	61.7	1500	14	1583	3098.78
108002	383140	383264	3	103	56.7	1355	14	1581	1784.75
108003	382205	383265	3	107	40	902	5	947	1995.18
108004	381699	383140	3	103	56.7	1355	10.4	1084.9	1487.64
108005	383241	383140	1	107	36.3	904	3.6	496.1	297.115
108006	381699	383265	3	107	43.4	999	4.7	889.5	1816.43
108007	381699	382967	2	107	35	700	7	1107.8	2069.51
108008	381699	382543	3	103	50	1198	8.3	791.7	1234.33
108009	565978	383241	2	107	57.9	1271	3.4	495.6	308.488
108010	565978	381699	2	107	37.3	751	3.6	642.4	793.991
108011	382543	382966	3	103	50	1198	8.3	791.7	1234.33
108013	382062	382068	3	107	60	1349	1	119	744.193
108015	382097	382811	1	107	23.9	498	3	548	9
108016	381783	382811	1	107	23.9	498	3	465	9
108019	381781	381783	1	107	23.9	498	3	465	9
108021	381793	382201	1	107	28.3	731	0.3	40.5	18
108024	381609	382202	1	107	28.3	731	0.3	40.5	18
108026	382067	382068	3	107	63	1493	1	135	875.745
108028	382067	382328	1	107	28.2	731	0.3	60	6
108029	382067	383284	3	107	60	1349	1	119	732.193
108030	382032	382096	2	107	37.4	751	3	465	9
108032	382032	382477	3	107	63	1493	1	135	875.745
108033	382032	382553	1	107	23.8	498	3	548	9
108036	382097	382553	1	107	23.9	498	3	465	9
108038	382032	382198	3	107	60	1349	1	119	744.193
108039	382062	382198	3	107	63	1493	1	135	875.745
108040	382096	382326	2	107	37.4	751	3	465	9
108041	382326	382327	2	107	37.4	751	3	465	9
108042	382863	382864	3	103	56.7	1355	14	1581	1784.75
108044	382512	382969	3	103	61.7	1500	14	1583	3098.78
108045	382512	382863	3	103	56.7	1355	14	1581	1784.75
108047	381978	382864	3	103	61.7	1500	14	1583	3098.78
108050	382452	382459	1	107	23.9	498	3	548	1
108053	382206	382450	3	107	42.8	893	3.7	735	952.683
108057	382018	382204	3	107	63	1493	1	154.5	863.745
108058	382206	382474	3	107	45.8	906	4	828	1262.99
108059	382018	382474	3	107	42.8	893	3.7	735	952.683
108060	382018	382473	3	107	40	902	5	947	1995.18
108063	382329	382839	1	107	28.2	731	0.3	60	6
108069	382458	382459	1	107	28.2	731	0.3	60	6
108072	382449	382452	1	107	23.8	498	3.3	587.9	1
108073	382449	382461	3	107	45.8	906	3.7	788.1	1261.99
108074	382211	382464	3	107	42.8	893	6.1	1120.5	951.683
108076	382450	382461	3	107	42.8	893	6.1	1120.5	952.683
108077	382452	382450	1	107	28.2	731	2.7	425.4	1
108082	382211	382875	3	107	45.8	906	7	1376	1261.99
108083	382449	382875	3	107	42.8	893	6.1	1120.5	951.683
108088	382074	382148	1	107	33	787	0.3	84.3	42.8333
108090	382360	382940	2	107	42.8	893	5.7	724.7	157.511
108091	384597	565940	3	107	55	1284	1	119	841.472
108092	383681	383685	3	103	55.4	1349	1.4	157.9	1538.55
108093	383430	383738	1	107	33	787	10.6	954.1	58.3214
108094	383681	383738	2	107	57.9	1271	0.1	13.5	10
108095	383450	384062	1	107	33.1	787	10.6	954.1	93.5082
108096	383816	384265	3	103	65	1500	9.7	1034.9	2050.58
108099	382393	382396	3	107	42.8	893	3.2	510.5	90.5291
108100	382399	382402	1	107	23.9	498	0.7	169.7	235.234
108102	382353	382412	2	107	42.8	893	4.2	660.5	178.234
108103	382359	382483	2	107	51.3	1121	1.3	199.4	29.1154
108105	383698	384199	3	103	55.4	1349	1.4	157.9	1544.55
108106	384063	384484	1	107	33.1	787	10.6	954.1	93.5082
108107	382392	382403	1	107	24.2	568	4	732	579.464
108109	381959	565920	3	103	55.4	1385	4.4	523.2	1454.62
108110	382410	382689	1	107	23.9	498	0.2	28	278.894
108111	382501	565848	1	107	23.9	498	16	2187	324.987
108112	381776	381959	1	107	23.9	498	11.8	1674	881.119
108113	381959	382900	2	103	55	1270	7	688	1351.05
108114	382410	382501	1	107	23.8	498	16	2187	1156.13
108115	381776	382410	1	107	23.8	498	13.7	1726.4	888.822
108116	382412	382689	1	107	24.2	568	2.3	460.6	267.31
108118	565848	382392	1	107	23.8	498	4	732	574.464
108124	565920	565921	3	103	55.4	1385	4.4	523.2	1454.62
108127	382355	382478	3	107	57.9	1271	0.5	75	105.589
108128	382381	382712	2	107	51.3	1121	1.6	244.4	80.5893
108129	382385	382402	3	107	42.8	893	3.2	510.5	105.029
108131	382384	382713	2	107	42.8	893	1.8	208.1	10.6154
108132	383694	566095	1	107	33.1	787	10.6	954.1	59.8929
108134	383686	384188	3	103	65	1500	6.7	583.9	1618.69
108135	382402	382405	3	107	42.8	893	3.2	510.5	105.029
108137	382010	382713	2	107	42.8	893	1.6	172.6	10.6154
108138	382010	382353	2	107	38.5	818	1.4	202.4	94.2047
108140	382353	382405	3	107	42.8	893	3.2	329.2	52.7667
108141	382080	382712	2	107	51.3	1121	0.2	26.2	14.6154
108142	382080	382414	2	107	38.5	818	0.7	105	83.5893
108143	383689	382876	1	107	23.9	498	10.6	954.1	59.8929
108144	382462	382989	3	103	55.4	1349	0.8	67.9	1472.57
108145	382876	381599	1	107	23.9	498	10.6	954.1	59.8929
108146	381599	382989	3	103	65	1500	9	815	1678.58
108147	382462	383689	1	107	33.1	787	2.3	231.1	59.8929
108148	383686	382462	3	103	55.4	1349	0.8	67.9	1472.57
108149	383616	383693	1	107	33	787	10.6	954.1	59.8929
108151	383687	383693	1	107	33.1	787	2.3	231.1	59.8929
108152	383687	383689	1	107	33.1	787	10.6	954.1	59.8929
108153	383616	566095	1	107	33	787	2.3	231.1	59.8929
108154	382358	382383	2	107	51.3	1121	1.5	229.4	80.5893
108155	382011	382387	2	107	42.8	893	1.8	208.1	15.6154
108156	382372	382479	3	107	57.9	1271	1.8	270.6	470.386
108157	382394	382484	2	107	42.8	893	6	880.8	622.23
108159	382386	382716	2	107	37.4	751	1.2	180.4	5
108160	382385	382386	2	107	37.4	751	1.2	180.4	5
108161	382385	382394	2	107	42.8	893	6	880.8	622.23
108162	382384	382387	2	107	42.8	893	2.8	353	15.6154
108163	382381	382383	2	107	51.3	1121	0.2	26.2	14.6154
108165	382354	382484	2	107	42.8	893	3.2	510.5	105.029
108166	382354	382396	3	107	42.8	893	4.2	610.2	163.844
108167	382354	382395	3	107	57.9	1271	1.8	270.6	470.386
108169	382379	382380	3	107	57.9	1271	0.3	45	42.1154
108170	382358	382483	2	107	51.3	1121	0.2	26.2	41.1154
108172	382011	382380	3	107	57.9	1271	3	451	486.002
108173	382358	382379	3	107	57.9	1271	0.3	45	42.1154
108174	382358	382478	3	107	57.9	1271	3	451	471.502
108176	383519	384190	3	103	65	1500	9.7	1034.9	2056.58
108179	383418	384484	2	107	51.3	1121	2.3	231.1	93.5082
108180	384198	382355	3	107	57.9	1271	0.6	90	105.589
108185	383519	383678	3	103	55.4	1349	0.8	67.9	1472.57
108187	383678	384188	3	103	55.4	1349	0.8	67.9	1472.57
108188	383519	384189	3	107	57.9	1271	0.6	90	105.589
108189	384189	384198	3	107	57.9	1271	0.6	90	105.589
108190	383418	383694	1	107	33.1	787	10.6	954.1	59.8929
108195	384190	384199	3	103	65	1500	9.7	1034.9	2056.58
108200	382359	382550	1	107	33.1	787	0.2	26.2	41.1154
108202	382371	382493	1	107	33.1	787	1.8	198.8	41.1154
108203	382073	382378	3	107	42.8	893	3.2	510.5	90.5291
108204	383816	383909	3	103	55.4	1349	1.4	157.9	1538.55
108207	382378	382397	3	107	42.8	893	3.2	510.5	90.5291
108208	382393	382397	3	107	42.8	893	4.2	610.2	163.844
108209	383641	382550	1	107	33.1	787	1.3	199.4	29.1154
108210	384062	384063	1	107	33.1	787	10.6	954.1	93.5082
108211	383641	382427	1	107	33.1	787	0.2	26.2	41.1154
108212	382371	382427	1	107	33	787	1.3	199.4	29.1154
108213	383698	383909	3	103	65	1500	9.7	1034.9	2050.58
108214	382074	382364	1	107	33.1	787	0.3	82.2	47.4487
108215	382360	382493	1	107	33.1	787	2.8	362.5	29.1154
108216	382360	383055	3	107	42.8	893	3.2	510.5	90.5291
108217	382073	383055	3	107	42.8	893	4.2	610.2	163.844
108218	382360	382364	1	107	33	787	0.3	84.3	47.4487
108219	383815	383957	1	107	33	787	2.3	231.1	81.5082
108220	383450	383815	1	107	33.1	787	2.3	231.1	93.5082
108221	383413	383442	1	107	33.1	787	10.6	954.1	81.5082
108222	383464	383957	1	107	33	787	10.6	954.1	93.5082
108223	383442	383464	1	107	33.1	787	10.6	954.1	81.5082
108224	383819	383959	1	107	33	787	2.3	231.1	72.9368
108225	383413	383819	1	107	33.1	787	2.3	231.1	72.9368
108226	383685	384265	3	103	55.4	1349	1.4	157.9	1538.55
108227	383738	383959	1	107	33.1	787	10.6	954.1	72.9368
108228	382155	382156	3	107	52.1	1254	1.3	219.3	874.078
108229	382025	382148	1	107	33	787	0.3	82.2	42.8333
108233	382446	382532	3	107	57.9	1271	6	809	251.057
108237	382024	382069	3	107	63	1493	1	135	886.245
108242	382017	382028	2	107	38.5	818	0.2	27	23
108244	382024	383057	3	107	60	1349	1	119	754.693
108254	382016	382025	3	107	51.3	1121	0.3	82.2	24.8333
108260	382016	382069	3	107	60	1349	1	119	754.693
108261	382016	382155	3	107	52.1	1254	1.3	219.3	874.078
108262	382070	382071	3	107	60	1349	1	119	778.193
108266	382030	382072	3	107	60	1349	1	119	744.193
108267	382072	382856	3	107	60	1349	1	119	744.193
108268	382199	382856	3	107	63	1493	1	135	875.745
108270	382030	382071	3	107	63	1493	1	135	914.745
108272	382017	382070	3	107	60	1349	1	119	778.193
108274	382017	383057	3	107	63	1493	0.8	108	886.245
108280	382881	382940	2	107	42.8	893	5.7	790.8	72.1958
108281	382447	382993	3	107	58.8	1422	6.7	925.8	1316.71
108282	382880	382881	2	107	42.8	893	5.7	790.8	72.1958
108283	382448	382992	2	107	42.8	893	5.7	790.8	72.1958
108284	382880	382992	2	107	42.8	893	5.7	724.7	157.511
108285	382448	565940	3	107	58.8	1422	1	135	1248.51
108286	382448	382993	3	107	55	1284	6.7	843.7	994.983
108287	382442	382445	3	107	50	1133	1.3	201.2	744.526
108288	382442	382447	3	107	58.8	1422	6.7	925.8	1316.71
108289	382445	382987	3	107	50	1133	1.3	201.2	744.526
108290	382446	383302	3	107	57.9	1271	6	873	441.229
108291	382443	382987	3	107	52.1	1254	1.3	219.3	876.078
108292	382156	382443	3	107	52.1	1254	1.3	219.3	874.078
108293	382442	383302	3	107	57.9	1271	6	809	251.057
108297	382843	383340	3	107	57.9	1271	6	809	251.057
108303	382037	382994	2	107	38.5	818	0.9	139.5	37.5
108308	382532	382842	3	107	57.9	1271	6	809	251.057
108309	382842	382843	3	107	57.9	1271	6	809	251.057
108330	382034	382213	2	107	38.5	818	0.9	139.5	13.5
108332	383346	383355	3	107	57.9	1271	0.3	82.2	29.3336
108333	565851	565893	3	107	37.3	751	5.7	790.8	423.895
108334	383338	383340	3	107	57.9	1271	6	873	441.229
108337	383338	565893	3	107	37.3	751	6	809	7.85902
108338	565850	565851	3	107	37.4	751	5.7	790.8	423.895
108340	383334	383346	3	107	57.9	1271	0.3	82.2	29.3336
108342	383969	384208	3	103	55.4	1349	0.8	176.8	425.912
108348	566053	566054	3	107	64.2	1420	0.2	44.2	759.528
108353	383415	384131	3	103	61.7	1500	13	1401	2876.76
108354	384208	566189	3	103	55.4	1349	13.9	1391.2	1602.11
108355	383430	383429	1	107	36.2	904	2.4	256.8	58.3214
108356	383415	383429	3	103	55.4	1453	2	229.3	1899.37
108357	383415	383430	1	107	33	787	11	1001.7	58.3214
108358	383681	383684	3	103	61.7	1500	11	1191.8	2818.44
108359	383429	383684	3	103	55.4	1453	2.4	276.9	1899.37
108360	384597	384598	3	107	58.8	1422	1	135	1248.51
108361	383681	383683	3	107	55	1284	1	119	841.472
108362	384073	384074	3	107	58.8	1422	1	135	1248.51
108363	384073	384598	3	107	55	1284	1	119	841.472
108364	383683	384249	3	107	55	1284	1	119	841.472
108365	384074	384249	3	107	58.8	1422	1	135	1248.51
108366	566189	566190	3	103	55.4	1349	13.9	1391.2	1602.11
108367	384131	566190	3	103	61.7	1500	13	1401	2876.76
108370	566054	566188	3	107	64.2	1420	0.2	44.2	759.528
108375	566019	566186	3	107	64.2	1420	0.2	44.2	759.528
108376	383969	384274	3	103	61.7	1500	0.1	17.8	1316.81
109020	382465	383313	3	107	42.8	893	6.1	1120.5	927.683
109049	382031	382465	3	107	42.8	893	6.1	1120.5	927.683
109072	383239	383287	3	107	42.8	893	8.3	1679.2	3137.24
109073	383239	565914	2	107	37.3	751	5.7	790.8	451.395
109078	383312	383324	3	107	45.8	906	7.3	1458.2	1263.62
109079	565864	565865	1	107	38.8	1100	0.2	35.6	519.402
109080	565857	565859	3	107	64.2	1420	0.3	66.3	145.248
109082	566063	565908	2	107	37.3	751	5.7	790.8	456.395
109084	383286	565916	3	107	45.8	906	7.3	1458.2	1263.62
109085	565865	565965	1	107	24.2	568	0.7	154.7	614.28
109086	565967	565864	1	107	38.8	1100	0.2	35.6	519.402
109087	565966	565865	1	107	24.2	568	0.8	142.4	477.8
109090	383274	565895	3	107	42.8	893	7	1260	1179.18
109092	382014	383274	3	107	42.8	893	7	1260	1179.18
109093	382533	383301	3	107	57.9	1271	0.9	139.5	264.698
109094	382533	383142	3	107	57.9	1271	0.3	82.2	38.8336
109095	382036	383142	1	107	28.2	731	0.9	139.5	44.5
109096	383142	383336	3	107	57.9	1271	0.3	82.2	62.8336
109097	382014	383301	3	107	57.9	1271	0.3	82.2	38.8336
109098	382014	383313	3	107	45.8	906	7	1376	1237.99
109105	383323	565895	3	107	45.8	906	7.3	1458.2	1263.62
109106	383323	383324	3	107	42.8	893	7	1260	1179.18
109107	565856	565966	3	107	40.9	757	0.3	66.3	310.617
109108	565864	565968	1	107	23.8	498	0.3	66.3	5.21555
109109	565854	565856	3	107	40.9	757	0.3	66.3	310.617
109112	565857	565966	3	107	41.5	796	0.8	142.4	590.071
109113	566022	565860	3	107	64.2	1420	1	178	1109.47
109114	383260	565896	2	107	37.3	751	5.7	790.8	456.395
109115	565906	565908	2	107	37.3	751	6	809	40.359
109116	383271	565946	2	107	37.3	751	6	809	7.85902
109118	383259	565946	2	107	37.4	751	5.7	790.8	423.895
109119	383259	565896	2	107	37.3	751	6	809	40.359
109120	566021	566022	3	107	64.2	1420	1	178	1109.47
109121	565858	565861	3	107	64.2	1420	0.3	66.3	145.248
109122	383260	565911	2	107	37.3	751	6	809	40.359
109123	565860	565965	3	107	64.2	1420	1	178	1109.47
109124	565861	565965	3	107	64.2	1420	0.3	66.3	145.248
109125	565858	565967	3	107	64.2	1420	1	178	1109.47
109126	565859	565967	3	107	64.2	1420	0.3	66.3	145.248
109127	565906	565911	2	107	37.4	751	5.7	790.8	456.395
109128	565894	565916	3	107	42.8	893	7	1260	1179.18
109129	383276	383311	3	107	45.8	906	2.9	577.8	1263.62
109130	383300	383311	3	107	42.8	893	2.8	504	1179.18
109131	383300	383312	3	107	45.8	906	7.3	1458.2	1263.62
109133	565894	565917	3	107	45.8	906	2.9	577.8	1263.62
109134	383276	565904	3	107	42.8	893	2.8	504	1179.18
109135	565904	565917	3	107	42.8	893	2.8	504	1179.18
109136	383267	383308	2	107	38.5	818	5.7	790.8	454.395
109137	384498	383307	2	107	37.4	751	6	809	41.359
109138	565866	565915	2	107	64.2	1420	1	178	753.659
109139	565979	565866	2	107	37.4	751	1	221	528.781
109141	565863	565866	2	107	64.2	1420	1	178	997.202
109142	565862	565865	2	107	64.2	1420	1	221	619.495
109143	565862	565863	2	107	64.2	1420	1	178	997.202
109144	383307	383308	2	107	37.3	751	6	809	41.359
109145	384498	566062	2	107	37.3	751	5.7	790.8	456.395
109146	566062	566063	2	107	37.3	751	5.7	790.8	456.395
109148	383283	383310	3	107	46.8	900	8	1438	1948.71
109149	383283	565867	3	107	42.8	893	8.3	1679.2	3137.24
109150	383285	383286	3	107	45.8	906	7.3	1458.2	1263.62
109151	565867	565979	2	107	37.3	751	1	221	528.781
109152	565980	383285	2	107	64.2	1420	0.7	124.6	753.659
109154	565915	565980	2	107	64.2	1420	0.7	124.6	753.659
109155	383285	565867	3	107	46.8	900	8	1438	1928.63
109156	383287	383309	3	107	42.8	893	8.3	1679.2	3137.24
109157	383309	383310	3	107	42.8	893	8.3	1679.2	3137.24
109158	383267	565914	2	107	37.4	751	6	809	41.359
109165	384525	383288	3	107	42.8	893	0.1	22.1	285.266
109169	383304	383364	2	107	37.4	751	14	2247	2169.33
109171	383303	383304	2	107	37.4	751	14	2247	2169.33
109172	383239	383303	2	107	37.4	751	14	2247	2169.33
109173	384503	566061	2	107	38.5	818	0.1	22.1	43
109178	384461	384525	3	107	42.8	893	0.1	22.1	283.266
109181	384548	565999	2	107	38.5	818	0.1	22.1	43
109184	383054	383360	2	107	38.5	818	0.1	22.1	43
233529	381893	381659	2	107	61.9	1422	8	327	587.382
233530	382429	382008	2	107	64.2	1420	20.3	2230.9	839.94
233531	384056	382424	1	107	24.2	568	8.9	655.5	104.897
233532	382777	381607	4	103	65.8	1513	3	89	2503.9
233533	382955	381692	3	107	60	1265	1.4	65.8	1985.18
233536	383603	383529	2	107	38.5	818	13.1	1091.7	770.695
233537	383812	383459	2	107	37.4	751	0.3	19.5	80.015
233549	383391	383390	1	107	23.9	498	12.5	1057.6	393.432
233956	382951	381693	3	107	60	1265	4	139	2004.49
234017	382952	382951	3	107	60	1265	4	139	2004.49
234018	381692	381691	3	107	60	1265	4	139	2004.49
234019	382335	381691	3	107	63.7	1422	3	107	2039.89
234020	382952	382335	3	107	63.7	1422	3	107	2039.89
234023	382106	381994	2	103	65	1422	14	550	1694.4
234024	382797	382124	2	103	64.2	1422	14	523	2468.92
234025	382125	382124	2	103	65	1422	14	550	1694.4
234026	382125	381994	2	103	64.2	1422	14	523	2468.92
234027	382466	381757	2	107	61.9	1422	8	327	587.382
234028	381893	381756	2	107	61.9	1422	7	322	492.276
234030	383009	382106	2	103	64.2	1422	11.6	479.9	1222.52
234031	382466	381608	2	107	61.9	1422	7	322	450.876
234032	383009	381608	2	103	64.2	1422	11	416	1493.63
234033	381757	381756	2	107	61.9	1422	8	327	587.382
234035	382775	381607	4	103	69	1513	3	89	2917.06
234038	384054	383724	2	107	38.5	818	0.9	60.3	183.383
234039	566160	383851	1	107	24.2	568	0.7	45.5	158.876
234040	566164	566160	1	107	24.2	568	0.3	19.5	14.8001
234043	383851	383603	2	107	38.5	818	0.7	45.5	158.876
234044	384055	383449	1	107	24.2	568	13.1	1086.7	543.631
234045	383724	383449	2	107	38.5	818	0.9	60.3	183.383
234046	383812	383390	2	107	37.4	751	0.1	6.7	66.5809
234047	384056	383390	1	107	23.8	498	0.5	22.4	83.6183
234048	384055	383390	1	107	23.9	498	13.3	1135.5	183.912
234711	381989	381593	2	103	55	1271	0.3	39.9	1830.45
234716	565945	381653	4	107	42.9	947	10.5	1024.8	1662.8
234717	382464	382031	3	107	42.8	893	6.1	1120.5	951.683
234722	382959	382958	3	107	63.7	1422	5.3	591.9	3282.71
234723	382974	382973	2	107	47.9	947	5	240	217.059
234725	565850	383271	2	107	38.5	818	6	809	7.85902
234728	566021	566019	3	107	64.2	1420	1	221	759.528
235147	381628	381568	4	107	40	800	5	552	806.723
235230	383358	382122	2	103	55	1271	0.3	39.9	1830.45
235231	382958	382257	3	107	63.7	1422	5.3	591.9	3282.71
235232	381570	381569	3	107	42.8	893	3.1	420.1	782.583
235233	382350	381569	2	103	55	1200	1.2	132	1835.35
235235	383292	381569	3	103	55	1271	2.2	239.7	2480.56
235236	383292	382822	4	103	55	1200	4.3	552.1	2261
235237	382256	382255	2	103	60.8	1341	5.3	591.9	967.139
235238	382822	382255	4	103	55	1200	4.3	552.1	2261
235239	381628	381570	4	107	42.8	893	4	508	811.583
235240	383358	382350	2	103	55	1200	1.2	132	1835.35
235241	382680	381770	2	103	55	1271	0.3	39.9	1830.45
235246	382680	382122	2	103	55	1200	0.3	44.1	1835.35
235248	381989	381770	2	103	55	1200	0.3	44.1	1835.35
235314	382331	381568	2	107	42.8	893	4	508	811.583
235316	381652	381567	2	107	47.9	947	9	748	966.566
235317	383319	382331	2	107	42.8	893	4	508	811.583
235318	383319	381567	2	107	40	800	5	552	806.723
235319	382974	381567	2	107	46.7	975	2.5	123.2	583.123
235327	382436	381653	4	107	45.8	999	7.5	675.2	2087.18
235328	382436	381652	2	107	47.9	947	2.2	210.6	578.887
235330	382440	382436	4	107	45.8	999	0.9	62.7	2017.62
235544	381882	381541	1	107	24.2	568	0.4	31.8	6
235545	565982	565981	3	107	55.2	1194	2.3	106.1	897.11
235546	383235	381545	2	107	42.8	893	8.4	838.4	337.301
235547	382477	382199	3	107	63	1493	1	135	875.745
235548	382213	382035	2	107	38.5	818	0.9	139.5	13.5
235550	382325	382037	1	107	23.9	498	0.9	139.5	9
235551	382111	381578	2	103	55	1264	10.5	496.3	2033.64
235552	382482	381599	3	103	65	1500	9	815	1678.58
235554	382480	381611	3	107	61.9	1422	1.8	166.2	756.873
235556	382900	382688	2	103	55	1270	7	688	1351.05
235559	565841	382848	2	107	51.3	1121	7.7	917.2	329.718
235560	382979	381638	3	107	38.5	818	11.8	942.4	523.928
235561	381686	381685	3	107	42.8	893	4.1	411.7	253.491
235562	382905	382904	3	107	64.2	1420	3.4	512.8	1737.3
235563	383005	382412	2	107	42.8	893	3.1	313.4	200.608
235565	383135	381959	1	107	28.3	731	6.3	997	86.7042
235566	565849	382438	2	107	38.5	818	2.6	409.7	615.062
235567	565921	382874	3	103	55.4	1385	4.4	523.2	1454.62
235568	565964	382080	2	107	38.5	818	0.4	60	23
235570	381716	381550	1	107	25	600	8.9	1074.1	211.482
235571	383234	381578	2	107	51.3	1121	7.3	809.2	650.702
235572	382242	381580	3	107	42.8	893	5.2	316.7	1090.21
235573	381905	381550	1	107	33.1	787	13.9	978.8	627.435
235574	382522	381582	3	107	55	1200	1.9	195.3	1332.44
235575	382665	381931	1	107	31.6	775	4.2	207.2	5.65319
235577	382830	381922	2	107	47.9	947	2.1	191.4	579.384
235578	382791	382790	2	107	47.9	947	0.9	31.6	534.838
235580	382657	381927	2	103	55	1200	0.2	6.6	1844.27
235581	382965	382953	3	107	63.7	1422	12.7	1208.9	3283.47
235582	383070	383028	2	107	50	1000	1.7	129.1	14.979
235584	381563	381480	1	107	35	850	0.2	29.4	6
235586	382959	382954	3	107	60	1265	4.6	592	2217.96
235588	382954	382953	3	107	60	1265	11.7	1268.1	3042.26
235589	381701	381561	2	103	55	1200	0.1	14.7	1833.97
235590	383315	381509	1	107	35	850	0.2	29.4	6
235591	381940	381508	2	103	55	1271	0.3	39.9	1830.45
235598	381942	381940	2	103	55	1271	0.3	39.9	1830.45
235599	381593	381579	2	103	55	1271	0.3	39.9	1830.45
235600	381942	381579	2	103	55	1200	0.3	44.1	1835.35
235601	381561	381508	2	103	55	1200	0.1	14.7	1833.97
235602	381509	381508	1	107	20.5	439	0.2	29.4	10.6154
235605	381932	381701	2	103	55	1200	0.1	14.7	1833.97
235606	382793	381760	2	103	55	1200	0.1	14.7	1833.97
235607	381938	381791	2	103	55	1271	0.2	8.2	1828.64
235608	382646	382489	1	107	20.5	439	1.7	129.1	14.979
235610	383030	382581	1	107	35	850	1.7	129.1	14.979
235614	383029	383028	2	107	51.3	1121	0.2	8.3	6
235615	383029	382646	1	107	20.5	439	1.4	108.7	14.979
235618	381938	381928	2	103	55	1200	0.2	6.6	1844.27
235619	382792	381562	1	107	28.2	731	1.5	99.7	8.97896
235620	382581	381563	1	107	35	850	1.7	129.1	14.979
235624	381759	381562	1	107	31.6	775	4.2	207.2	5.65319
235625	381931	381759	1	107	31.6	775	4.2	207.2	5.65319
235626	382489	382245	1	107	35	850	1.7	129.1	14.979
235627	383027	382658	2	103	55	1271	0.2	8.2	1828.64
235628	383030	382245	1	107	39	963	4.3	238.9	6.43019
235629	383027	381791	2	103	55	1200	0.2	6.6	1844.27
235631	383016	381927	2	103	55	1271	0.2	8.2	1828.64
235632	383016	382658	2	103	55	1200	0.2	6.6	1844.27
235633	382330	381478	2	107	42.8	893	2.3	155.9	12
235634	381872	381542	2	107	42.8	893	1.8	136.8	16
235635	381641	381571	3	107	51.3	1121	13.6	1877.4	910.079
235636	381911	381908	2	103	55	1271	1	41	1981.76
235637	381575	381573	2	107	42.8	893	1.3	112.1	12
235639	382956	382006	3	107	63.7	1422	3	107	2039.89
235640	382982	381541	3	107	51.3	1121	3	579	290.255
235641	383035	383034	3	107	50	1000	1.6	172.5	13.7014
235642	382964	382428	3	107	60	1265	22.3	2660.1	3492.18
235643	382965	382964	3	107	60	1265	22.3	2660.1	3492.18
235644	382428	382007	3	107	60	1265	3.4	313.8	1985.18
235645	382007	382006	3	107	60	1265	3.4	313.8	1985.18
235646	382637	382100	2	107	42.8	893	1.3	112.1	12
235647	382100	381575	2	107	42.8	893	1.3	112.1	12
235648	382637	382330	2	107	42.8	893	2.3	155.9	12
235649	381681	381590	3	107	38.5	818	9.4	938.4	710.637
235651	381869	381589	2	107	42.8	893	3	283.8	23.1429
235652	382778	381675	3	107	51.3	1121	13.3	1863.3	933.222
235653	565928	381674	3	107	51.3	1121	3.2	595.6	257.497
235654	383151	381695	3	107	62.1	1335	22.3	2275.9	859.255
235655	382956	382955	3	107	60	1265	1.4	65.8	1985.18
235656	382429	381695	2	107	64.2	1420	20.9	2594.3	1510.12
235657	383150	382784	3	107	38.5	818	9.4	938.4	710.637
235658	383151	381694	3	107	62.1	1335	20.7	2603.3	1510.12
235659	382784	382172	3	107	38.5	818	9.4	938.4	710.637
235660	382172	381681	3	107	38.5	818	9.4	938.4	710.637
235661	382778	381694	3	107	51.3	1121	13.3	1586.3	433.433
235662	383150	381694	3	107	38.5	818	4.6	382.8	310.592
235663	381866	381864	3	107	38.5	818	14	1318.1	148.116
235665	382783	381867	3	107	38.5	818	11	922	559.561
235666	382085	381590	3	107	38.5	818	11	922	559.561
235667	382170	382084	3	107	38.5	818	11	1128	710.637
235668	382170	382085	3	107	38.5	818	11	922	559.561
235669	382084	381867	3	107	38.5	818	11	1128	710.637
235670	382783	381866	3	107	38.5	818	11	1128	710.637
235671	381674	381602	3	107	51.3	1121	3.2	595.6	257.497
235672	382782	381864	3	107	38.5	818	15	1538	708.743
235673	381638	381602	3	107	38.5	818	11.8	942.4	523.928
235674	382782	381602	3	107	38.5	818	15	1315	787.301
235675	381675	381588	3	107	51.3	1121	13.3	1863.3	933.222
235676	381588	381478	2	107	42.8	893	1.3	112.1	12
235677	381868	381588	2	107	42.8	893	2.6	207.4	37.7582
235678	381869	381868	2	107	42.8	893	2.6	207.4	37.7582
235679	381641	381588	3	107	51.3	1121	13	1633	395.675
235680	381589	381587	2	107	42.8	893	0.4	35.6	23.1429
235682	383095	382981	3	107	51.3	1121	3	414	392.221
235684	383096	381879	3	107	51.3	1121	3	414	392.221
235685	565928	381624	3	107	51.3	1121	3	414	392.221
235686	381625	381624	3	107	51.3	1121	3.2	595.6	257.497
235687	383096	381625	3	107	51.3	1121	3.2	595.6	257.497
235688	383095	381879	3	107	51.3	1121	3.2	595.6	257.497
235689	381587	381586	2	107	42.8	893	0.4	35.6	23.1429
235690	382174	381542	2	107	42.8	893	0.4	35.6	23.1429
235691	382174	381586	2	107	42.8	893	2	152	37.7582
235692	382176	381542	1	107	24.2	568	0.2	15.2	33.7582
235694	382981	381541	3	107	51.3	1121	3	414	392.221
235695	381918	381912	2	103	55	1200	0.2	6.6	1601.87
235700	383072	383071	3	107	55.2	1194	4.3	238.9	17.0456
235701	382832	381576	2	107	55.2	1194	4.3	238.9	6.43019
235702	383070	382832	2	107	55.2	1194	4.3	238.9	6.43019
235704	382219	381475	3	107	55.2	1194	4.3	238.9	6.43019
235705	382219	381576	3	107	50	1000	1.7	129.1	14.979
235707	383072	381476	3	107	50	1000	1.7	129.1	25.5943
235708	381476	381475	3	107	50	1000	1.7	129.1	14.979
235709	381573	381474	2	107	42.8	893	1.3	112.1	12
235711	383032	382540	3	107	55.2	1194	2	83	5.04558
235712	382220	381474	2	107	38.5	818	2.3	155.9	12
235715	565934	565930	3	107	50	1000	0.4	17	13.5943
235716	565932	382220	2	107	38.5	818	2.3	155.9	12
235717	565932	565931	2	107	38.5	818	1.3	112.1	12
235718	565931	381473	2	107	38.5	818	1.3	112.1	12
235720	565933	383071	3	107	50	1000	0.4	17	13.5943
235721	565933	565930	3	107	55.2	1194	2	83	5.04558
235723	565934	383032	3	107	55.2	1194	2	83	5.04558
235725	382540	381471	3	107	55.2	1194	2	83	5.04558
235728	383034	381471	3	107	50	1000	1.6	172.5	13.7014
235729	382090	381636	2	103	55	1271	0.2	8.2	1828.64
235735	382090	381637	2	103	55	1200	0.2	6.6	1844.27
235736	382657	381637	2	103	55	1271	0.2	8.2	1828.64
235738	381923	381577	2	103	55	1271	0.2	8.2	1828.64
235739	381923	381636	2	103	55	1200	0.2	6.6	1844.27
235740	381912	381577	2	103	55	1200	0.2	6.6	1601.87
235742	382829	381918	2	103	55	1200	0.2	6.6	1601.87
235743	382469	381635	2	103	55	1271	1	41	1981.76
235745	382469	381472	2	103	55	1200	1.1	42.5	2181.14
235746	382829	381472	2	103	55	1271	0.2	8.2	1724.45
235747	382830	381472	2	107	47.9	947	1.7	147.1	257.393
235748	381911	381635	2	103	55	1200	1.1	42.5	2181.14
235749	381859	381660	2	103	55	1264	4.1	137.8	1869.32
235750	381870	381640	3	107	51.3	1121	12.2	1520.2	160.268
235751	382441	382322	2	107	50	1000	3	579	203.217
235752	381583	381537	3	107	50	1000	0.8	39.5	275.193
235753	382079	381601	3	107	51.3	1121	13	1633	395.675
235754	383099	381585	3	107	55.2	1194	2.9	197.3	5.12849
235755	381704	381571	3	107	51.3	1121	13	1633	395.675
235756	381704	381601	3	107	51.3	1121	13.6	1877.4	910.079
235757	383099	383035	3	107	50	1000	1.6	172.5	13.7014
235758	382079	381585	3	107	51.3	1121	13.6	1877.4	910.079
235759	382984	381537	3	107	55.2	1194	2.1	84.5	646.247
235760	381640	381585	3	107	51.3	1121	12.2	1520.2	160.268
235761	382984	381585	3	107	50	1000	0.8	39.5	275.193
235762	381872	381871	1	107	28.3	731	0.4	35.6	6
235763	382582	381873	3	107	51.3	1121	3	579	290.255
235764	382983	381714	3	107	55.2	1194	2.3	106.1	652.247
235765	382982	381873	3	107	51.3	1121	3	414	415.364
235766	381871	381583	1	107	28.3	731	0.4	35.6	6
235767	382983	381583	3	107	50	1000	2.4	162.3	291.193
235768	382582	381584	3	107	51.3	1121	3	414	415.364
235769	381714	381639	3	107	55.2	1194	2.3	106.1	652.247
235770	565982	381584	3	107	50	1000	2.4	162.3	690.437
235771	381639	381584	3	107	55.2	1194	2.3	106.1	652.247
235772	382322	381584	2	107	50	1000	3	579	203.217
235773	381908	381550	2	103	55	1271	1	41	1981.76
235774	381870	381550	3	107	51.3	1121	12.8	1744.4	295.044
235775	381660	381550	2	103	55	1306	4.1	137.8	1737.04
235776	382113	381859	2	103	55	1264	4.1	137.8	1869.32
235778	382113	381578	2	103	55	1271	3	89.5	1738.06
235779	382441	381578	2	107	50	1004	3	414	482.707
235780	382973	381565	2	107	47.9	947	5	240	194.059
235781	382671	382659	2	107	47.9	947	0.8	32.8	188.059
235782	382087	381566	1	107	30.8	798	1.6	91.6	24.9387
235783	382671	381565	2	107	47.9	947	0.9	31.6	534.838
235784	382665	381564	1	107	30.8	798	1.6	91.6	24.9387
235785	382087	381564	1	107	31.6	775	4.2	207.2	5.65319
235786	381566	381565	1	107	30.8	798	1.6	91.6	24.9387
235787	382790	382659	2	107	47.9	947	0.9	31.6	534.838
235788	565941	381581	3	107	45.8	999	5.1	412.2	1770.17
235789	382437	381580	3	107	46.9	997	2.7	188.3	1026.42
235790	382437	381582	3	107	61.9	1422	2.4	223.9	753.749
235791	382437	381581	3	107	40	800	3.5	288.6	1488.52
235792	382432	381750	2	107	51.3	1121	11	1163.1	855.025
235793	382237	381554	2	107	38.5	818	0.9	114.3	323.47
235795	382517	381669	3	107	42.8	893	13.3	1634.3	625.934
235796	382849	381556	1	107	33.1	787	6.1	681.2	296.865
235797	381676	381479	2	107	35	700	2.1	191.4	690.188
235799	382791	382063	2	107	47.9	947	0.8	32.8	188.059
235800	381916	381676	2	107	47.9	947	2.1	191.4	579.384
235805	381922	381916	2	107	47.9	947	2.1	191.4	579.384
235809	382235	381560	2	107	35	700	1.2	159.8	160.465
235812	382063	381479	2	107	47.9	947	0.8	32.8	188.059
235813	382235	381479	2	107	38.5	818	0.9	114.3	323.47
235816	381560	381554	2	107	35	700	1.2	159.8	160.465
235819	382179	381862	1	107	33	787	5.1	710.8	257.981
235820	383040	381863	2	107	51.3	1121	15.8	1597.6	681.657
235821	381907	381862	1	107	33.1	787	6.1	681.2	284.25
235822	381907	381905	1	107	33	787	5.1	710.8	257.981
235823	383039	381716	2	107	40	800	8.9	1074.1	211.482
235824	383040	381549	2	107	51.3	1121	10.2	1278	743.609
235825	383235	381549	2	107	40	800	5	438.4	196.993
235826	383039	381549	2	107	42.8	893	5.9	664.5	153.899
235827	383234	381549	2	107	51.3	1121	9	714.4	619.85
235828	382182	381558	1	107	33.1	787	6.1	681.2	284.25
235830	382182	382181	1	107	33.1	787	5.1	710.8	257.981
235831	382181	382179	1	107	33.1	787	5.1	710.8	257.981
235833	382849	381558	1	107	33	787	5.1	710.8	270.596
235834	382586	381712	2	107	51.3	1121	15	1821.1	855.025
235835	382913	381530	2	107	51.3	1121	15.8	1597.6	681.657
235836	382913	381863	2	107	51.3	1121	15	1821.1	855.025
235837	381712	381530	2	107	51.3	1121	15	1821.1	855.025
235838	382586	381750	2	107	51.3	1121	12.7	1158.3	681.657
235840	381683	381670	3	107	42.8	893	5.2	316.7	1268.01
235841	382515	382078	1	107	23.9	498	1.8	219.6	333.093
235842	382547	382518	1	107	24.2	568	9.9	1344.3	221.228
235843	382241	382240	1	107	24.2	568	2.3	468.1	299.56
235844	382516	381525	2	107	38.5	818	1	120.8	111.559
235845	383247	382480	3	107	61.9	1422	2.1	214.8	756.873
235846	382238	381525	2	107	35	700	1.2	159.8	160.465
235847	382095	381773	3	107	46.9	997	3	218	1032.42
235848	382238	382237	2	107	38.5	818	0.9	114.3	323.47
235849	382095	381774	3	107	42.8	893	5.2	316.7	1090.21
235850	382242	381774	3	107	46.9	997	3	218	1032.42
235851	381773	381682	3	107	46.9	997	3	218	1032.42
235852	381682	381525	3	107	46.9	997	3	218	1032.42
235853	381670	381525	3	107	42.8	893	5.2	316.7	1268.01
235854	382239	382078	3	107	42.8	893	5.7	413.5	934.916
235855	382078	381683	3	107	42.8	893	5.2	316.7	1268.01
235856	382520	382518	1	107	23.8	498	9.7	1165.4	270.839
235857	382519	382517	3	107	42.8	893	2.9	233.3	625.934
235858	382519	382239	3	107	42.8	893	5.7	413.5	934.916
235859	382516	382240	2	107	38.5	818	1	147	12.788
235860	383245	382522	3	107	55	1200	1.2	123.3	1326.44
235861	382243	382240	2	107	38.5	818	3.2	565.6	646.727
235862	382521	382438	2	107	38.5	818	3.1	593.7	306.348
235863	383245	382438	3	107	61.9	1422	2	186	753.749
235864	382521	382243	2	107	38.5	818	2.9	517	634.727
235865	383247	382438	3	107	55	1200	1.5	232.7	1113.42
235866	382548	382241	1	107	23.9	498	2.3	468.1	293.56
235867	382548	382515	1	107	23.9	498	1.8	219.6	333.093
235868	382548	382547	1	107	23.8	498	4.3	698.6	778.379
235870	381690	381685	2	107	42.8	893	1.4	136.6	288.943
235871	382434	381842	2	107	51.3	1121	7.6	757.8	373.878
235872	381556	381527	1	107	33	787	6.1	681.2	296.865
235873	381690	381527	3	107	42.8	893	12.6	1140.8	828.802
235874	381684	381526	3	107	42.8	893	15.3	1569	840.205
235875	381669	381526	3	107	42.8	893	13.3	1634.3	1072.92
235876	381684	381527	3	107	42.8	893	13.3	1634.3	1072.92
235877	382434	381528	2	107	51.3	1121	8.8	1077.5	329.718
235878	381995	381528	2	107	51.3	1121	6.5	783.5	266.756
235879	382432	381995	2	107	51.3	1121	13.1	1226.5	681.657
235880	383298	382341	2	107	51.3	1121	7.7	917.2	329.718
235881	382341	381842	2	107	51.3	1121	7.7	917.2	329.718
235882	382848	382190	2	107	51.3	1121	7.7	917.2	329.718
235883	383298	382190	2	107	51.3	1121	7.6	757.8	373.878
235884	382584	382110	3	107	59.8	1422	7	454	924.826
235886	381849	381848	1	107	28.3	731	3	175	406.4
235887	381855	381754	1	107	24.2	568	4.1	261.8	283.597
235888	565822	383084	3	107	41.7	816	10	1087	905.581
235889	383391	383380	1	107	27.7	620	9.1	804.5	35
235891	383636	383462	2	103	55	1271	7	595.7	1403.34
235896	381894	381604	1	107	24.2	568	11	861	1
235897	381887	381883	1	107	24.2	568	0.3	24.9	9.66667
235898	382168	381540	1	107	40.6	958	8.3	365.2	130.956
235899	381896	381895	1	107	36.3	904	2	81	122.143
235900	383044	381606	2	103	55	1264	0.9	41.4	1463.11
235901	383282	383233	3	107	41.2	915	9.1	538	463.612
235902	383637	383473	2	107	42.8	893	4.7	550.8	232.374
235903	381654	381552	3	107	38.5	818	5.3	382.9	365.297
235904	382317	381901	1	107	24.2	568	0.3	24.9	9.66667
235905	565826	381657	1	107	40.6	958	7.5	345.5	130.956
235906	381909	381553	1	107	23.8	498	0.1	8.3	11
235907	383112	383111	3	107	41.2	915	9.2	529.9	264.605
235908	383282	381540	1	107	23.9	498	3.8	151.1	80.0807
235909	382980	381910	3	107	38.5	818	12	901	473.762
235910	382979	381553	3	107	38.5	818	12	901	467.762
235911	382980	381553	3	107	38.5	818	11.7	934.1	524.928
235912	382321	382089	3	107	38.5	818	12	901	473.762
235913	382321	381910	3	107	38.5	818	11.7	934.1	524.928
235914	382089	381543	3	107	38.5	818	12	901	473.762
235915	381654	381543	3	107	38.5	818	11.7	934.1	524.928
235917	381710	381655	1	107	24.2	568	11.3	885.9	35.1667
235919	381658	381634	2	107	61.9	1422	7	322	509.376
235920	381711	381659	2	107	61.9	1422	7	322	504.276
235921	381711	381634	2	107	61.9	1422	8	327	604.482
235922	381657	381552	1	107	40.6	958	5.9	375.8	50.7623
235923	381982	381552	3	107	61.9	1422	9.2	496.5	213.25
235924	381655	381552	1	107	24.2	568	9.6	718.9	6
235925	381658	381552	2	107	61.9	1422	6.3	263.2	856.16
235926	381982	381889	3	107	61.9	1422	14.2	651.3	441.578
235927	383111	381889	3	107	39.9	840	9.2	529.9	264.605
235928	381901	381604	1	107	24.2	568	0.3	24.9	9.66667
235929	381710	381604	1	107	24.2	568	10.3	741.2	40.1667
235930	565826	565825	1	107	36.3	904	6.6	359	181.643
235934	382166	381909	1	107	23.9	498	0.1	8.3	11
235935	381881	381538	1	107	23.8	498	0.1	8.3	11
235938	565825	381540	1	107	36.2	904	6.6	359	181.643
235940	383282	383112	3	107	39.9	840	9.2	529.9	264.605
235943	381979	381603	2	107	38.5	818	12.3	822.2	123.143
235944	381902	381898	2	107	57.9	1271	1.9	96.7	199.666
235945	382777	381603	4	103	69	1513	3	89	2985.94
235947	383985	383470	1	107	23.8	498	3.9	445.9	10
235948	382886	381551	1	107	36.3	904	0.7	29.8	96.1426
235949	382887	381551	1	107	24.2	568	9.1	676.3	1
235950	382887	381894	1	107	24.2	568	11	861	1
235951	381708	381551	2	107	38.5	818	12.9	957.7	200.666
235952	381979	381708	2	107	38.5	818	12.9	957.7	200.666
235953	382886	381902	2	107	57.9	1271	1.9	96.7	199.666
235954	382781	382426	3	103	69	1513	0.2	24.4	2288.24
235955	383985	383380	1	107	23.9	498	4.7	550.8	23.3333
235957	383638	383380	1	107	24.2	568	12.8	831.8	419.468
235958	382990	381898	2	107	57.9	1271	2	81	122.143
235959	382990	381895	1	107	36.3	904	1.9	96.7	199.666
235960	383526	383431	3	103	65.8	1513	4.7	550.8	2330.53
235961	383470	383431	1	107	23.9	498	3.9	445.9	10
235963	383630	383474	3	103	65.8	1513	0.6	71.6	2096.68
235966	381885	381856	1	107	24.2	568	2.1	130.6	25.6667
235967	382977	381854	2	103	55	1264	1.1	49.8	1984.49
235968	382082	381591	1	107	36.2	904	6.2	280.7	60.1429
235969	383231	383110	3	107	38.9	800	7.1	427	1214.62
235970	383232	381591	3	107	35	700	1.9	138.8	419.57
235971	382168	381591	1	107	36.3	904	7	332.8	261.724
235973	565981	382749	3	107	55.2	1194	2.3	106.1	897.11
235974	382749	381591	3	107	55.2	1194	4.6	217.8	897.11
235975	381900	381887	1	107	24.2	568	0.3	24.9	9.66667
235978	383238	383225	3	107	39.8	840	7.1	456.3	674.848
235979	383237	383233	3	107	39.9	840	8.9	550.3	264.605
235980	383236	383225	3	107	39.1	800	0.2	21.6	566.48
235981	383237	383225	3	107	39.9	840	8.7	520.4	463.612
235982	383236	383232	3	107	35	700	1.8	136.8	419.57
235983	383238	383231	3	107	38	801	6.8	411.4	1023.09
235984	381885	381546	1	107	24.2	568	3.9	255.7	36.9631
235987	382082	382081	1	107	36.3	904	9.4	446.5	59.1429
235988	382471	381857	2	103	55	1264	1.1	39	2152.57
235989	382111	381536	2	103	55	1264	7.3	319.7	2202.71
235990	382472	382081	1	107	36.3	904	6.2	280.7	60.1429
235991	382471	381536	2	103	55	1264	1.1	49.8	1974.49
235992	381857	381854	2	103	55	1264	1.1	39	2152.57
235993	381844	381753	2	103	55	1264	1.2	52.1	1765.77
235995	382911	382910	2	107	61.7	1422	4.4	285.9	674.848
235996	383043	381606	1	107	24.2	568	3.8	254.9	282.301
235999	383110	382910	3	107	60.4	1354	7.1	427	1214.62
236001	383042	381844	2	103	55	1264	1.2	52.1	1765.77
236003	383041	381856	1	107	24.2	568	3.9	255.7	36.9631
236004	383042	381606	2	103	55	1271	0.8	28	1684.62
236005	382975	381753	2	103	55	1271	0.9	31.5	2109.89
236006	382978	382110	3	107	61.9	1422	7	424	1288.56
236007	382975	381544	2	103	55	1264	0.8	36	1670.21
236008	382976	381544	2	107	60.4	1354	7.1	427	1214.62
236009	382976	382911	2	107	61.7	1422	7	454	674.848
236010	382977	381544	2	103	55	1264	0.8	28.5	1754.55
236011	382978	381544	3	107	59.8	1422	6.7	437.2	891.432
236012	381851	381754	1	107	24.2	568	2.3	137.6	717.02
236013	383043	381851	1	107	24.2	568	2.3	137.6	717.02
236014	382133	381751	2	103	55	1271	2	88	1415.94
236015	565842	382851	2	107	62.3	1354	1.9	96.7	183.635
236016	383169	383902	2	103	55	1271	2	88	1415.94
236017	383382	383381	1	107	28.3	731	10	1087	100.706
236018	381896	381547	1	107	36.3	904	1.9	96.7	199.666
236019	565842	381547	2	107	57.9	1271	2	81	96.1426
236020	383902	383382	2	103	55	1271	2	88	1409.27
236021	383637	383382	2	107	42.8	893	5	555.5	105.44
236022	383636	383382	2	103	55	1264	7.1	655.8	1663.81
236023	383044	381535	2	103	55	1271	1	35	1362.51
236024	381849	381797	1	107	25.3	645	3	134	159.566
236025	381853	381797	1	107	28.2	731	3	175	406.4
236026	383046	381548	1	107	25.3	645	3	134	159.566
236027	383048	383045	2	103	55	1264	1	46	1463.11
236028	383047	382851	2	107	57.9	1271	2	81	96.1426
236029	383047	381548	2	107	62.3	1354	1.9	96.7	183.635
236030	383048	381548	2	103	55	1271	1	35	1362.51
236031	382133	381548	2	103	55	1264	2.1	124.3	1675.88
236032	383045	381535	2	103	55	1264	1	46	1463.11
236033	383046	381853	1	107	28.2	731	3	175	406.4
236034	382937	383375	3	107	40	816	10.7	1168.8	1228.7
236035	383427	383381	1	107	28.3	731	9.7	1058.5	234.844
236036	383169	381850	2	103	55	1264	2.1	124.3	1675.88
236037	381850	381751	2	103	55	1264	2.1	124.3	1675.88
236038	565822	382937	3	107	40	816	10.7	1168.8	1228.7
236041	383428	383375	1	107	28.2	731	10	1087	100.706
236042	383428	383427	1	107	28.3	731	9.7	1058.5	234.844
236045	384193	384037	3	107	44.1	892	8	741	615.079
236048	383472	383460	2	107	37.3	751	0.2	10.6	72.3011
236052	383530	383389	1	107	27.7	620	5.1	350.7	32.2798
236053	384149	383734	3	107	44.1	892	8	741	615.079
236054	383727	383469	1	107	27.7	620	5	344	49
236056	383528	383389	2	107	37.4	751	0.2	13	80.015
236058	384143	383986	1	107	27.7	620	5	344	35
236059	383986	383391	1	107	27.7	620	5	344	35
236060	384143	383469	1	107	24.2	568	5	325	49.3691
236061	383528	383459	2	107	37.3	751	0.1	6.7	67.5809
236063	383615	383389	2	107	37.3	751	0.2	10.6	82.3011
236064	383727	383389	1	107	24.2	568	5.1	331.5	30.0358
236065	383529	383527	2	107	38.5	818	13.1	1091.7	770.695
236067	383732	383530	1	107	27.7	620	5.1	350.7	32.2798
236068	383732	383527	1	107	24.2	568	5.5	355.1	106.117
236069	384191	383527	3	107	43.1	892	7.8	695.4	1342.59
236070	384191	384149	3	107	44.1	892	8	741	615.079
236076	384202	384044	3	107	44.1	892	8	741	615.079
236077	384202	383734	3	107	43.1	892	7.8	695.4	1342.59
236079	384193	384044	3	107	43.1	892	7.8	695.4	1342.59
236091	384100	384007	3	103	55	1307	0.7	63	3136.28
236092	566115	384045	2	107	43.1	892	8	741	791.622
236093	383543	383406	2	103	55	1264	8	741	1667.81
236094	384480	384206	4	103	65.8	1513	7.3	643	1727.37
236096	384206	383472	3	103	40.7	853	7.3	643	1727.37
236099	384204	384203	3	107	41.8	892	7.1	632.4	1275.5
236100	384204	383472	3	107	43.1	892	8	741	813.208
236101	384203	384045	3	107	41.8	892	7.1	632.4	1275.5
236102	383462	383406	2	103	55	1271	7	595.7	1407.34
236104	384481	383690	4	103	69	1513	8	741	1302.69
236105	384481	384480	4	103	65.8	1513	7.3	643	1727.37
236106	383861	383378	3	107	66.5	1422	0.8	81.2	943.987
236107	383631	383433	2	103	55	1264	8	741	1667.81
236108	383543	383433	2	103	55	1271	7	595.7	1407.34
236109	383690	383378	4	103	69	1513	2.1	205.9	1133.2
236110	566078	383378	2	103	55	1271	6.9	590.4	1407.26
236111	566078	383631	2	103	55	1264	8	741	1667.81
236117	384156	384037	3	107	39.5	797	0.7	63	757.438
236118	566115	384037	2	107	41.8	892	7.1	632.4	1267.1
236123	384007	383642	3	103	55	1307	0.7	63	3136.28
236126	384008	383376	3	107	40	816	1	110.3	993.852
236128	383388	383379	3	107	64.9	1422	1	110.3	1314.25
236129	383658	383388	3	107	64.9	1422	1	110.3	1314.25
236148	381668	381667	3	103	55	1270	10.6	1073.6	1638.85
236152	382853	381777	2	107	56.4	1200	10.7	1172.6	929.272
236153	382635	381511	3	107	42.8	893	2.7	260.8	186.608
236155	382752	381845	1	107	23.9	498	3.2	304.6	97.623
236156	382753	381843	1	107	29.8	768	11	1052	621.458
236158	382585	381642	3	107	42.8	893	2.7	260.8	103.22
236159	382868	381960	2	107	61.9	1422	3.6	324.6	1128.73
236160	381592	381545	3	107	55	1200	13.3	1166	1520.05
236161	382914	382503	3	107	42.8	893	2.7	260.8	201.554
236162	382751	381545	1	107	30.9	737	3.7	242.6	158.069
236163	382834	382584	3	107	59.8	1422	7	454	924.826
236164	381855	381852	1	107	24.2	568	2.3	137.6	5.30973
236166	382834	381545	3	107	61.9	1422	7	424	1288.56
236173	383126	382914	3	107	42.8	893	2.7	260.8	201.554
236174	383126	381511	3	107	42.8	893	4	389	237.763
236175	381834	381513	3	107	61.9	1422	10.2	789.6	1515.32
236176	382138	381513	3	107	42.8	893	3.1	316.8	201.887
236177	382884	382585	3	107	42.8	893	2.7	260.8	103.22
236178	382088	381514	3	107	61.9	1422	10.2	789.6	1515.32
236179	382088	381592	3	107	55	1200	13.3	1166	1520.05
236180	381834	381514	3	107	55	1200	13.3	1166	1520.05
236181	382146	382145	3	107	42.8	893	4	389	237.763
236182	382146	382138	3	107	42.8	893	3.1	316.8	201.554
236183	382503	381512	3	107	42.8	893	2.7	260.8	201.554
236184	382145	381512	3	107	42.8	893	4	389	237.763
236185	381746	381513	3	107	42.8	893	2.5	219	85.0219
236186	382868	382140	4	107	55	1200	14.9	1327	1616.12
236187	382140	381513	4	107	55	1200	14.9	1327	1618.52
236188	382884	381746	3	107	42.8	893	2.5	219	85.0219
236189	383084	381835	3	107	41.7	816	10	1087	905.914
236190	382883	382882	3	107	41.7	816	10	1087	912.314
236191	382633	381843	1	107	28.3	731	11	809	250.382
236192	382633	381848	1	107	25.3	645	3	134	159.566
236196	382137	381833	1	107	23.9	498	3.2	304.6	97.623
236197	382883	381835	3	107	40	816	10.7	1168.8	1229.03
236198	381832	381724	2	107	56.4	1200	10.7	1172.6	924.272
236199	383134	381832	2	107	56.4	1200	10.7	1172.6	924.272
236200	383083	381510	3	107	42.8	893	5.4	518.4	194.843
236201	382991	381709	3	107	42.8	893	2	172	85.0219
236202	383133	382991	3	107	42.8	893	2	172	85.0219
236203	383133	383083	3	107	42.8	893	5.4	518.4	194.843
236204	381709	381642	3	107	42.8	893	2.5	219	85.0219
236205	382915	381510	2	107	55	1200	8	908	1131.17
236207	382882	381510	3	107	41.7	816	10	1087	912.314
236208	382915	382788	2	107	56.4	1200	10.7	1172.6	924.272
236209	383134	382788	2	107	55	1200	8	908	1131.17
236210	383017	381724	2	107	55	1200	8	908	1131.17
236211	382853	382098	2	107	55	1200	8	908	1127.17
236212	383017	382098	2	107	56.4	1200	10.7	1172.6	920.272
236215	382147	381470	1	107	24.2	568	0.1	12.2	18.5165
236216	382500	381600	3	103	55	1270	9.4	952.5	1638.85
236218	565835	381522	1	107	24.2	568	0.9	204.3	14.2308
236219	382141	381515	2	107	37.3	751	0.1	14	12.4
236220	381470	381469	2	107	42.8	893	4.2	694.7	13.5061
236221	382184	381521	2	107	42.8	893	3.1	439.3	113.335
236223	381521	381469	2	107	42.8	893	3.1	439.3	99.1042
236224	382184	381519	2	107	42.8	893	4.1	680.7	40.1369
236226	382635	381519	3	107	42.8	893	4	389	218.354
236227	381686	381519	3	107	42.8	893	2.7	260.8	294.943
236242	381668	381600	3	103	55.4	1385	12.2	1168	1232.71
236244	383135	381470	1	107	28.3	731	5.1	899	9.22042
236245	565835	381523	1	107	24.2	568	3	523.6	14.2308
236248	381523	381470	1	107	24.2	568	3.1	545.5	14.2308
236249	382687	381524	2	103	55	1270	7	688	1351.05
236250	383148	381517	3	103	55	1270	7	688	1365.28
236252	383148	382685	3	103	55.4	1385	7.1	629.6	1098.42
236253	382685	381524	3	103	55.4	1385	7.1	629.6	1098.42
236254	382500	381517	3	103	55.4	1385	10.2	943	1237.32
236255	382684	381517	2	107	42.8	893	2.4	264.5	335.429
236256	383005	382684	2	107	42.8	893	2.4	264.5	335.429
236257	382688	382687	2	103	55	1270	7	688	1351.05
236261	565963	382009	3	103	65	1500	9	815	1701.58
236263	382869	382867	2	103	55	1293	10.6	1073.6	1169.42
236264	382936	381777	2	107	55	1200	8	908	1130.17
236265	382867	382789	2	107	55	1200	5.9	681.2	835.823
236266	382936	382789	2	107	56.4	1200	10.7	1172.6	929.272
236268	565961	381667	3	103	55.4	1385	12.2	1168	1232.71
236269	565961	382869	3	103	55	1270	10.6	1073.6	1638.85
236276	382988	381975	3	103	55.4	1349	11	962	1555.46
236281	382415	381975	4	103	65	1500	9	815	1701.58
236282	382415	381960	4	103	55.4	1349	12.3	1161.4	1555.46
236284	565963	382988	3	103	55.4	1349	11	962	1555.46
236285	382482	382009	3	103	55.4	1349	11.4	1022	1532.46
236291	381962	381781	1	107	23.8	498	3	465	9
236292	382539	381533	3	103	51.2	1135	8	702	726.585
236293	382997	382906	4	107	64.2	1420	7	1107.8	2352.37
236295	382816	382114	3	103	50	1198	11	1299.2	1253.33
236297	565849	565843	2	107	38.5	818	3.1	591.2	70.534
236298	382906	382905	4	107	64.2	1420	7	1107.8	2352.37
236300	382435	381611	2	107	55	1200	0.6	68.4	531.842
236301	565847	565841	2	107	51.3	1121	7.7	917.2	329.718
236302	382430	382324	3	103	50	1198	11	1299.2	1253.33
236303	381631	381630	2	103	52.6	1242	8	967.6	341.718
236304	381661	381630	2	107	51.3	1121	8.4	871.4	373.878
236305	565847	381661	2	107	51.3	1121	7.6	757.8	373.878
236306	382324	381662	3	103	50	1198	11	1299.2	1253.33
236307	382545	381631	3	103	51.2	1198	9	1083.2	1248.82
236308	382545	381662	3	103	51.2	1135	11	1167	715.086
236309	382874	382435	3	103	55.4	1385	4.4	523.2	1454.62
236310	382430	382114	3	103	51.2	1135	11	1167	727.585
236311	382541	382115	3	103	50	1198	11	1299.2	1253.33
236312	382816	382115	3	103	51.2	1135	11	1167	727.585
236313	382542	382116	3	103	50	1198	11	1299.2	1253.33
236314	382541	382116	3	103	51.2	1135	11	1167	727.585
236315	383131	381962	1	107	23.8	498	3	465	9
236316	383132	381964	3	103	51.2	1135	8	702	726.585
236317	382542	381534	3	103	51.2	1135	11	1167	727.585
236318	383131	381534	1	107	23.8	498	3	548	9
236319	383132	381534	3	103	50	1198	8	751.2	1252.33
236320	382539	381964	3	103	50	1198	8	751.2	1252.33
236323	382473	382205	3	107	40	902	5	947	1995.18
236324	382475	381533	3	103	50	1198	8	751.2	1252.33
236325	382451	382327	2	107	37.3	751	3	548	9
236326	382969	382118	3	103	61.7	1500	14	1583	3098.78
236327	383284	382204	3	107	60	1349	1	119	732.193
236329	382966	381966	3	103	50	1198	8.3	791.7	1234.33
236330	382476	381784	3	103	50	1198	8.3	791.7	1234.33
236331	382475	381784	3	103	51.2	1135	8	702	726.585
236332	381966	381697	3	103	50	1198	8.3	791.7	1234.33
236333	382903	382476	3	103	50	1198	8.3	791.7	1234.33
236334	382903	381697	3	103	51.2	1135	8	702	708.585
236335	383264	382118	3	103	56.7	1355	14	1581	1784.75
236336	383264	383140	3	103	61.7	1500	14	1583	3098.78
236337	383265	382205	3	107	43.4	999	4.7	889.5	1816.43
236338	383140	381699	3	103	61.7	1500	14	1583	3098.78
236339	383265	381699	3	107	40	902	5	947	1995.18
236340	382543	381699	3	103	51.2	1135	8	702	708.585
236341	383241	381699	1	107	23.8	498	1.2	196.1	11.3724
236342	382966	382543	3	103	51.2	1135	8	702	708.585
236343	382201	381965	1	107	28.2	731	0.3	40.5	18
236344	382068	382062	3	107	63	1493	1	135	875.745
236346	382811	382097	1	107	23.9	498	3	465	9
236347	382811	381783	1	107	23.9	498	3	548	9
236350	381783	381781	1	107	23.9	498	3	548	9
236354	381610	381609	1	107	28.3	731	0.3	40.5	18
236356	381965	381610	1	107	28.3	731	0.3	40.5	18
236357	382068	382067	3	107	60	1349	1	119	744.193
236358	382202	382067	1	107	28.2	731	0.3	40.5	18
236360	383284	382067	3	107	63	1493	1	154.5	863.745
236361	382096	382032	2	107	37.4	751	3	548	9
236363	382477	382032	3	107	60	1349	1	119	744.193
236364	382553	382032	1	107	23.8	498	3	465	9
236367	382553	382097	1	107	23.9	498	3	548	9
236369	382198	382032	3	107	63	1493	1	135	875.745
236370	382198	382062	3	107	60	1349	1	119	744.193
236371	382326	382096	2	107	37.4	751	3	548	9
236372	382327	382326	2	107	37.4	751	3	548	9
236373	382864	382863	3	103	61.7	1500	14	1583	3098.78
236375	382969	382512	3	103	56.7	1355	14	1581	1784.75
236376	382863	382512	3	103	61.7	1500	14	1583	3098.78
236378	382864	381978	3	103	56.7	1355	14	1581	1784.75
236381	382459	382452	1	107	23.9	498	2.4	385.5	1
236383	382839	382458	1	107	28.2	731	0.3	60	6
236384	382450	382206	3	107	45.8	906	4	828	1262.99
236385	382204	382018	3	107	60	1349	1	119	732.193
236386	382474	382206	3	107	42.8	893	3.7	735	952.683
236387	382474	382018	3	107	45.8	906	4	828	1262.99
236388	382473	382018	3	107	43.4	999	4.7	889.5	1816.43
236391	382451	382325	2	107	37.3	751	0.9	139.5	9
236397	382461	382449	3	107	42.8	893	6.1	1120.5	952.683
236398	382464	382211	3	107	45.8	906	7	1376	1261.99
236400	382461	382450	3	107	45.8	906	3.7	788.1	1261.99
236405	382875	382211	3	107	42.8	893	6.1	1120.5	951.683
236406	382875	382449	3	107	45.8	906	7	1376	1261.99
236411	382148	382074	1	107	33	787	0.3	82.2	42.8333
236413	382940	382360	2	107	42.8	893	5.7	790.8	72.1958
236414	565940	384597	3	107	58.8	1422	1	135	1248.51
236415	383685	383681	3	103	65	1500	9.7	1034.9	2050.58
236416	383738	383430	1	107	33	787	2	209.2	58.3214
236417	383738	383681	2	107	57.9	1271	0.4	35.4	10
236418	384062	383450	1	107	33.1	787	2.3	231.1	93.5082
236419	384265	383816	3	103	55.4	1349	1.4	157.9	1538.55
236421	382391	382385	2	107	38.5	818	3.3	562.3	344.229
236422	382396	382393	3	107	42.8	893	4.2	610.2	163.844
236425	382412	382353	2	107	42.8	893	2.8	276.8	54.9974
236426	382483	382359	2	107	51.3	1121	0.2	26.2	41.1154
236428	384199	383698	3	103	65	1500	9.7	1034.9	2056.58
236429	384484	384063	1	107	33.1	787	2.3	231.1	93.5082
236431	382403	382399	1	107	23.9	498	0.7	169.7	235.234
236432	565920	381959	3	103	55	1270	5.1	548.2	1655.99
236433	382689	382410	1	107	23.9	498	2.3	460.6	267.31
236434	565848	382501	1	107	23.9	498	12	1702	325.278
236435	381959	381776	1	107	23.9	498	13.7	1726.4	888.822
236436	382900	381959	2	103	55.4	1385	7	617.4	1079.9
236437	382501	382410	1	107	23.8	498	12	1702	1160.01
236438	382410	381776	1	107	23.8	498	11.8	1674	881.119
236439	382689	382412	1	107	24.2	568	0.2	28	278.894
236446	565921	565920	3	103	55	1270	5.1	548.2	1655.99
236447	382403	382398	1	107	24.2	568	3.3	562.3	344.229
236448	382398	382391	1	107	24.2	568	3.3	562.3	344.229
236449	382478	382355	3	107	57.9	1271	3	451	471.502
236450	382712	382381	2	107	51.3	1121	0.2	26.2	14.6154
236451	382402	382385	3	107	42.8	893	3.9	498.9	283.001
236453	382713	382384	2	107	42.8	893	1.6	172.6	10.6154
236454	566095	383694	1	107	33.1	787	2.3	231.1	59.8929
236456	384188	383686	3	103	55.4	1349	0.8	67.9	1472.57
236457	382405	382402	3	107	42.8	893	3.2	329.2	47.7667
236458	382414	382413	2	107	38.5	818	0.7	105	83.5893
236459	382713	382010	2	107	42.8	893	1.8	208.1	10.6154
236461	382413	382010	2	107	38.5	818	0.7	105	83.5893
236462	382405	382353	3	107	42.8	893	3.2	510.5	110.029
236463	382712	382080	2	107	51.3	1121	1.6	244.4	80.5893
236465	382989	382462	3	103	65	1500	9	815	1678.58
236466	382989	381599	3	103	55.4	1349	0.8	67.9	1472.57
236467	382462	383686	3	103	65	1500	6.7	583.9	1618.69
236468	383693	383616	1	107	33	787	2.3	231.1	59.8929
236469	383693	383687	1	107	33.1	787	10.6	954.1	59.8929
236470	383689	383687	1	107	33.1	787	2.3	231.1	59.8929
236471	566095	383616	1	107	33	787	10.6	954.1	59.8929
236472	382383	382358	2	107	51.3	1121	0.2	26.2	14.6154
236473	382387	382011	2	107	42.8	893	2.8	353	15.6154
236475	382484	382394	2	107	42.8	893	3.2	510.5	105.029
236476	382716	382384	2	107	37.3	751	1.2	180.4	11
236479	382394	382385	2	107	42.8	893	3.2	510.5	105.029
236480	382387	382384	2	107	42.8	893	1.8	208.1	15.6154
236481	382383	382381	2	107	51.3	1121	1.5	229.4	80.5893
236482	382395	382372	3	107	57.9	1271	1.8	270.6	470.386
236483	382484	382354	2	107	42.8	893	6	880.8	622.23
236484	382396	382354	3	107	42.8	893	3.2	510.5	90.5291
236487	382380	382379	3	107	57.9	1271	3	451	486.002
236488	382483	382358	2	107	51.3	1121	1.3	199.4	29.1154
236489	382479	382011	3	107	57.9	1271	1.8	270.6	470.386
236490	382380	382011	3	107	57.9	1271	0.3	45	42.1154
236491	382379	382358	3	107	57.9	1271	3	451	486.002
236492	382478	382358	3	107	57.9	1271	0.5	75	105.589
236494	384190	383519	3	103	55.4	1349	1.4	157.9	1544.55
236497	384484	383418	2	107	51.3	1121	10.6	954.1	93.5082
236498	382355	384198	3	107	57.9	1271	3	451	471.502
236503	383678	383519	3	103	65	1500	6.7	583.9	1618.69
236505	384188	383678	3	103	65	1500	6.7	583.9	1618.69
236506	384189	383519	3	107	57.9	1271	3	451	471.502
236507	384198	384189	3	107	57.9	1271	3	451	471.502
236508	383694	383418	1	107	33.1	787	2.3	231.1	59.8929
236513	384199	384190	3	103	55.4	1349	1.4	157.9	1544.55
236518	382550	382359	1	107	33.1	787	1.3	199.4	29.1154
236520	382493	382371	1	107	33.1	787	2.8	362.5	29.1154
236521	382378	382073	3	107	42.8	893	4.2	610.2	163.844
236522	383909	383816	3	103	65	1500	9.7	1034.9	2050.58
236525	382397	382378	3	107	42.8	893	4.2	610.2	163.844
236526	382397	382393	3	107	42.8	893	3.2	510.5	90.5291
236527	382550	383641	1	107	33.1	787	0.2	26.2	41.1154
236528	384063	384062	1	107	33.1	787	2.3	231.1	93.5082
236529	382427	383641	1	107	33.1	787	1.3	199.4	29.1154
236530	382427	382371	1	107	33	787	0.2	26.2	41.1154
236531	383909	383698	3	103	55.4	1349	1.4	157.9	1538.55
236532	382364	382074	1	107	33.1	787	0.3	84.3	47.4487
236533	382493	382360	1	107	33.1	787	1.8	198.8	41.1154
236534	383055	382360	3	107	42.8	893	4.2	610.2	163.844
236535	383055	382073	3	107	42.8	893	3.2	510.5	90.5291
236536	382364	382360	1	107	33	787	0.3	82.2	47.4487
236537	383957	383815	1	107	33	787	10.6	954.1	93.5082
236538	383815	383450	1	107	33.1	787	10.6	954.1	93.5082
236539	383442	383413	1	107	33.1	787	2.3	231.1	72.9368
236540	383957	383464	1	107	33	787	2.3	231.1	81.5082
236541	383464	383442	1	107	33.1	787	2.3	231.1	72.9368
236543	383959	383819	1	107	33	787	10.6	954.1	72.9368
236544	383819	383413	1	107	33.1	787	10.6	954.1	81.5082
236545	384265	383685	3	103	65	1500	9.7	1034.9	2050.58
236546	383959	383738	1	107	33.1	787	2.3	231.1	68.3214
236547	382156	382155	3	107	50	1133	1.3	201.2	742.526
236548	382148	382025	1	107	33	787	0.3	84.3	42.8333
236552	382532	382446	3	107	57.9	1271	6	873	441.229
236556	382069	382024	3	107	60	1349	1	119	754.693
236563	383057	382024	3	107	63	1493	0.8	108	886.245
236573	382025	382016	3	107	51.3	1121	0.3	84.3	24.8333
236579	382069	382016	3	107	63	1493	1	135	886.245
236580	382155	382016	3	107	50	1133	1.3	201.2	742.526
236581	382071	382070	3	107	63	1493	1	135	914.745
236585	382072	382030	3	107	63	1493	1	135	875.745
236586	382856	382072	3	107	63	1493	1	135	875.745
236587	382856	382199	3	107	60	1349	1	119	744.193
236589	382071	382030	3	107	60	1349	1	119	778.193
236591	382070	382017	3	107	63	1493	1	135	914.745
236593	383057	382017	3	107	60	1349	1	119	754.693
236599	382940	382881	2	107	42.8	893	5.7	724.7	157.511
236600	382993	382447	3	107	55	1284	6.7	843.7	994.983
236601	382881	382880	2	107	42.8	893	5.7	724.7	157.511
236602	382992	382448	2	107	42.8	893	5.7	724.7	157.511
236603	382992	382880	2	107	42.8	893	5.7	790.8	72.1958
236604	565940	382448	3	107	55	1284	1	119	841.472
236605	382993	382448	3	107	58.8	1422	6.7	925.8	1316.71
236606	382445	382442	3	107	52.1	1254	1.3	219.3	876.078
236607	382447	382442	3	107	55	1284	6.7	843.7	994.983
236608	382987	382445	3	107	52.1	1254	1.3	219.3	876.078
236609	383302	382446	3	107	57.9	1271	6	809	251.057
236610	382987	382443	3	107	50	1133	1.3	201.2	744.526
236611	382443	382156	3	107	50	1133	1.3	201.2	742.526
236612	383302	382442	3	107	57.9	1271	6	873	441.229
236613	382207	382034	2	107	38.5	818	0.9	139.5	37.5
236616	383340	382843	3	107	57.9	1271	6	873	441.229
236623	382994	382207	2	107	38.5	818	0.9	139.5	37.5
236627	382842	382532	3	107	57.9	1271	6	873	441.229
236628	382843	382842	3	107	57.9	1271	6	873	441.229
236640	565893	565851	3	107	37.3	751	6	809	7.85902
236641	383340	383338	3	107	57.9	1271	6	809	251.057
236643	383355	383338	3	107	57.9	1271	0.3	82.2	29.3336
236644	565893	383338	3	107	37.3	751	5.7	790.8	423.895
236645	565851	565850	3	107	37.4	751	6	809	7.85902
236646	565869	383334	3	107	57.9	1271	0.3	82.2	68.8336
236649	384208	383969	3	103	61.7	1500	0.1	17.8	1316.81
236652	384131	383415	3	103	55.4	1453	13	1231	1957.69
236653	566189	384208	3	103	61.7	1500	13	1401	2391.31
236654	383429	383415	3	103	61.7	1500	13	1401	2876.76
236655	383684	383681	3	103	55.4	1453	2.4	276.9	1899.37
236656	383684	383429	3	103	61.7	1500	11	1191.8	2818.44
236657	384598	384597	3	107	55	1284	1	119	841.472
236658	383683	383681	3	107	58.8	1422	1	135	1248.51
236659	384074	384073	3	107	55	1284	1	119	841.472
236660	384598	384073	3	107	58.8	1422	1	135	1248.51
236661	384249	383683	3	107	58.8	1422	1	135	1248.51
236662	384249	384074	3	107	55	1284	1	119	841.472
236663	566190	566189	3	103	61.7	1500	13	1401	2876.76
236664	566190	384131	3	103	55.4	1349	13	1231	1602.11
236666	566186	566053	3	107	64.2	1420	0.2	44.2	759.528
236667	566186	566019	3	107	64.2	1420	1	178	1109.47
236668	384274	383969	3	103	55.4	1349	0.8	176.8	425.912
237166	383313	382465	3	107	45.8	906	7	1376	1237.99
237194	382465	382031	3	107	45.8	906	7	1376	1237.99
237215	383287	383239	3	107	46.8	900	8	1438	1948.71
237216	565914	383239	2	107	37.3	751	6	809	41.359
237221	383324	383312	3	107	42.8	893	7	1260	1179.18
237222	565865	565864	1	107	38.8	1100	0.3	66.3	5.21555
237223	565859	565857	3	107	64.2	1420	0.8	142.4	590.071
237225	565908	566063	2	107	37.3	751	6	809	40.359
237226	565916	383286	3	107	42.8	893	7.3	1313.4	1179.18
237229	565895	383274	3	107	45.8	906	7.3	1458.2	1263.62
237230	382807	382036	1	107	28.2	731	0.9	139.5	44.5
237231	383274	382014	3	107	45.8	906	7.3	1458.2	1263.62
237232	383301	382533	3	107	57.9	1271	0.3	82.2	38.8336
237233	383142	382533	3	107	57.9	1271	0.9	139.5	264.698
237236	383301	382014	3	107	57.9	1271	0.9	139.5	264.698
237237	383313	382014	3	107	42.8	893	6.1	1120.5	927.683
237244	565895	383323	3	107	42.8	893	7	1260	1179.18
237245	383324	383323	3	107	45.8	906	7.3	1458.2	1263.62
237249	565968	565854	3	107	40.9	757	0.3	66.3	310.617
237250	565966	565857	3	107	40.9	757	0.3	66.3	145.248
237251	565860	566022	3	107	64.2	1420	1	221	759.528
237252	565896	383260	2	107	37.3	751	6	809	40.359
237253	565908	565906	2	107	37.3	751	5.7	790.8	456.395
237254	565946	383271	2	107	37.3	751	5.7	790.8	423.895
237256	565946	383259	2	107	37.4	751	6	809	7.85902
237257	565896	383259	2	107	37.3	751	5.7	790.8	456.395
237258	566022	566021	3	107	64.2	1420	1	221	759.528
237259	565861	565858	3	107	64.2	1420	1	178	1109.47
237260	565911	383260	2	107	37.3	751	5.7	790.8	456.395
237261	565965	565860	3	107	64.2	1420	1	221	759.528
237262	565965	565861	3	107	64.2	1420	1	178	1109.47
237263	565967	565858	3	107	64.2	1420	0.3	66.3	145.248
237264	565967	565859	3	107	64.2	1420	0.8	142.4	590.071
237265	565911	565906	2	107	37.4	751	6	809	40.359
237266	565916	565894	3	107	45.8	906	7.3	1458.2	1263.62
237267	383311	383276	3	107	42.8	893	2.8	504	1179.18
237268	383311	383300	3	107	45.8	906	2.9	577.8	1263.62
237269	383312	383300	3	107	42.8	893	7	1260	1179.18
237271	565917	565894	3	107	42.8	893	2.8	504	1179.18
237272	565904	383276	3	107	45.8	906	2.9	577.8	1263.62
237273	565917	565904	3	107	45.8	906	2.9	577.8	1263.62
237274	383308	383267	2	107	38.5	818	6	809	44.359
237275	383307	384498	2	107	37.4	751	5.7	790.8	451.395
237277	565866	565863	2	107	64.2	1420	1	221	619.495
237278	565865	565862	2	107	64.2	1420	1	178	997.202
237279	565863	565862	2	107	64.2	1420	1	221	619.495
237280	383308	383307	2	107	37.3	751	5.7	790.8	451.395
237281	566062	384498	2	107	37.3	751	6	809	40.359
237282	566063	566062	2	107	37.3	751	6	809	40.359
237284	383310	383283	3	107	42.8	893	8.3	1679.2	3137.24
237285	565867	383283	3	107	46.8	900	8	1438	1948.71
237286	383286	383285	3	107	42.8	893	7.3	1313.4	1179.18
237287	565867	383285	3	107	42.8	893	7.3	1458.2	2616.91
237288	383309	383287	3	107	46.8	900	8	1438	1948.71
237289	383310	383309	3	107	46.8	900	8	1438	1948.71
237290	565914	383267	2	107	37.4	751	5.7	790.8	451.395
237298	383305	384595	2	107	38.5	818	0.1	22.1	43
237300	384595	384549	2	107	38.5	818	0.1	22.1	43
237301	383364	383304	2	107	37.4	751	13.9	2447.9	3734.68
237302	383288	383239	3	107	42.8	893	0.1	22.1	285.266
237303	383304	383303	2	107	37.4	751	13.9	2447.9	3734.68
237304	383303	383239	2	107	37.4	751	13.9	2447.9	3734.68
237306	384526	384461	2	107	38.5	818	0.1	22.1	43
237311	566061	384526	2	107	38.5	818	0.1	22.1	43
237312	565999	384503	2	107	38.5	818	0.1	22.1	43
237314	384549	384548	2	107	38.5	818	0.1	22.1	43
237320	383360	383306	2	107	38.5	818	0.1	22.1	43
237322	383306	383305	2	107	38.5	818	0.1	22.1	43

## Sheet: k=5
id	anode	bnode	lane	type	speed	capacity	cnt	od	vol
297	382599	584844	99	301	4	1000			0
988	382954	586007	99	0	20	9999	10.25	1122.5	518.19
989	382959	586007	99	0	20	9999	0.25	36.25	637.647
990	565945	586008	99	0	20	9999			382.256
991	381653	586008	99	0	20	9999	10.5	739.5	138.711
992	382965	586009	99	0	20	9999	10.5	1104	455.573
993	381660	586010	99	0	20	9999			132.283
994	381905	586010	99	0	20	9999	10.5	602.25	652.752
995	381669	586011	99	0	20	9999			862.963
996	382547	586011	99	0	20	9999	10.5	1380	1049.22
997	381889	586012	99	0	20	9999	10.5	369	245.168
998	381654	586012	99	0	20	9999			108.464
999	381864	586013	99	0	20	9999	2.3	266.3	551.607
1000	381866	586013	99	0	20	9999	8.2	1016.2	562.521
1001	382797	586014	99	0	20	9999	10.5	405	266.744
1002	383089	586015	99	0	20	9999	10.5	1167	0
1003	382120	586015	99	0	20	9999			1104.79
1004	565848	586016	99	0	20	9999	10.5	1419.75	324.987
1005	382501	586016	99	0	20	9999			831.145
1006	382633	586017	99	0	20	9999	10.5	909.75	1001.19
1007	381855	586017	99	0	20	9999			711.71
1008	383449	586018	99	0	20	9999	10.5	849	141.067
1009	382424	586018	99	0	20	9999			491.856
1010	383603	586019	99	0	20	9999	10.5	807.75	970.326
1011	383728	586019	99	0	20	9999			0
1012	383364	586020	99	0	20	9999	10.5	1658.25	2169.33
1013	383054	586020	99	0	20	9999			0
1014	566188	586021	99	0	20	9999	0.2	43.6	301.53
1015	384208	586021	99	0	20	9999	10.3	1159.4	1161.9
2830	382939	584863	99	301	4	1000			0
22459	383007	588366	2	103	56.2	1301			462.875
22523	584875	382096	99	301	4	1000			0
22527	381475	381476	3	107	55.2	1194	3.2	172.65	6.43019
22528	381699	383241	1	107	23.8	498	1	132.4	0
22561	382252	381509	1	107	23.9	498			4.61538
22562	382370	584854	99	301	4	1000			0
22612	382166	584869	99	301	4	1000			0
22717	588441	588366	2	103	55	1271			473.695
22787	584810	382082	99	401	4	1000			0
22935	584863	584859	99	302	4	1000			0
95388	584857	381479	99	301	4	1000			0
95658	584864	382224	99	301	4	1000			0
96745	584849	382322	99	301	4	1000			0
96939	584869	382166	99	301	4	1000			0
97173	584867	565826	99	301	4	1000			0
97327	584868	382975	99	301	4	1000			0
97637	584871	381516	99	301	4	1000			0
97676	584872	382499	99	301	4	1000			0
97792	584854	382370	99	301	4	1000			0
98450	584877	383909	99	301	4	1000			0
99535	584881	382447	99	301	4	1000			0
100615	584851	382319	99	301	4	1000			0
100925	584876	383284	99	301	4	1000			0
104489	382890	235870	4	101	110	2150			3108.31
104490	235871	382891	4	101	103.5	1859			2269.36
104500	381605	382595	1	107	36.2	904			271.178
104501	381695	381692	1	107	36.9	1000	1.9	50.85	19.315
104502	381605	381888	1	107	24.2	568			25.5
104503	381659	381893	2	107	61.9	1422	5.25	238.5	492.276
104504	382008	382429	2	107	62.1	1335	1.3	164.75	3.12041
104505	382424	384056	1	107	24.2	568	0.2	10.8	83.6183
104506	381607	382777	4	103	69	1513	2.25	65.25	2985.94
104507	381692	382955	3	107	63.7	1422	2.25	79.5	2039.89
104510	383529	383603	2	107	38.5	818	9.95	772.55	1008.01
104511	383459	383812	2	107	37.4	751			67.5809
104512	383918	383919	1	107	23.9	498			0
104515	383964	384508	3	103	65	1500			1316.81
104518	384034	384035	2	107	40	862			655.572
104520	383857	384052	2	107	42.8	893			207.615
104524	383390	383391	1	107	23.9	498	3	331.45	0
104525	565996	565997	2	107	64.2	1420			927.152
104527	384108	384509	1	107	28.3	731			0
104528	566017	566018	2	107	64.2	1420			1478.67
105003	382340	235570	2	103	65	1422			1544.65
105005	382340	382797	2	103	64.2	1422			1194.63
105006	381693	382951	3	107	63.7	1422	2.25	79.5	2039.89
105093	382951	382952	3	107	63.7	1422	2.25	79.5	2039.89
105094	381691	381692	3	107	63.7	1422	2.25	79.5	2039.89
105095	381691	382335	3	107	60	1265	3	102	2004.49
105096	382335	382952	3	107	60	1265	3	102	2004.49
105097	381703	381961	1	107	40.6	958			123.882
105098	381693	382775	2	107	60	1265			1878.22
105099	382775	382776	2	103	69	1513	2.25	64.5	1428.42
105100	382107	382775	2	103	69	1513	2.25	65.25	1128.44
105101	381994	382106	2	103	64.2	1422	10.5	386.25	2468.92
105102	382124	382797	2	103	65	1422	10.5	405	1694.4
105103	382124	382125	2	103	64.2	1422	10.5	386.25	2468.92
105104	381994	382125	2	103	65	1422	10.5	405	1694.4
105105	381757	382466	2	107	61.9	1422	5.25	238.5	492.276
105106	381756	381893	2	107	61.9	1422	6	241.5	587.382
105107	383008	383007	1	107	35	970	2.25	79.5	1438.16
105108	382005	383105	3	107	62.1	1335	3	102	458.767
105109	381693	383006	1	107	36.9	1000	3	102	458.767
105110	383007	381693	1	107	35	948	2.25	79.5	1448.98
105111	383006	382005	3	107	62.1	1335	3	102	458.767
105112	382526	382527	1	107	23.9	498			7.5
105113	382108	382526	1	107	23.8	498	0.75	21.75	35.4
105114	382109	382527	1	107	23.8	498	0.75	21.5	0
105115	382109	382590	1	107	23.9	498			0
105116	382108	382107	2	103	69	1513	1.5	43.5	1100.54
105117	382776	383010	2	103	69	1513	1.5	43	1428.42
105118	382528	382106	2	103	65	1422	1.85	52.3	471.88
105119	382592	382528	1	107	36.2	904	0.75	21.5	7.5
105120	382106	383009	2	103	64.2	1422	8.95	331.95	1581.77
105121	383010	383011	2	103	60	1250	0.4	12.2	964.037
105122	382106	382529	1	107	36.9	1000	1.55	54.3	887.151
105123	383010	382528	1	103	40.9	1015	1.1	30.8	464.38
105124	381608	382466	2	107	61.9	1422	6.6	258.9	587.382
105125	382466	382467	1	107	36.9	1000	0.6	17.4	41.4
105126	383009	382529	1	107	35	970	0.7	25.2	551.01
105127	381608	383009	2	103	65	1500	6.2	271.2	757.255
105128	381608	383012	3	103	69	1513	1.65	47.85	1094.54
105129	383012	382467	3	103	69	1513	1.65	47.85	1094.54
105130	383106	381608	1	103	27.7	595			37.9
105131	383105	383009	1	107	23.8	498	2.05	69.3	2
105132	382529	383008	1	107	35	970	2.25	79.5	1438.16
105133	383105	381608	3	107	62.1	1335	0.95	32.7	456.767
105134	383011	383012	1	103	38.8	1100			0
105135	383011	383106	2	103	60	1250	0.4	12.2	964.037
105136	383106	383009	2	103	60	1250	0.4	12.2	926.137
105137	382467	382108	3	103	69	1513	2.25	65.25	1135.94
105138	382527	382592	1	107	23.8	498	0.75	21.5	7.5
105139	382776	382109	1	107	23.9	498	0.75	21.5	0
105140	382109	382107	1	107	36.9	1000	0.75	21.75	27.9
105141	382526	382109	1	107	23.9	498	0.75	21.75	27.9
105142	381756	381757	2	107	61.9	1422	5.25	238.5	492.276
105143	381605	381703	1	107	40.6	958			123.882
105144	381607	382775	4	103	65.8	1513	2.25	64.5	2262.22
105145	381607	381961	1	107	36.2	904			296.678
105146	383851	383852	1	107	36.2	904	0.25	16.5	10.0023
105147	383600	383852	1	107	36.2	904			125.263
105148	383724	384054	2	107	38.5	818	0.55	35.2	626.01
105149	383851	566160	1	107	24.2	568	0.5	33	68.2566
105150	566163	383852	1	107	36.2	904	0.2	13.2	477.269
105151	383852	566162	1	107	23.8	498	0.45	29.7	125.263
105152	566161	566160	1	107	24.2	568	0.3	19.2	144.076
105153	566160	566164	1	107	24.2	568	0.5	33	68.2566
105154	384054	566166	1	107	24.2	568	0.25	16	481.934
105155	566167	384054	1	107	24.2	568	0.75	49.5	183.383
105156	384054	566161	1	107	23.9	498	0.3	19.2	144.076
105157	566163	566162	1	107	23.9	498	0.3	19.8	68.2566
105158	566162	566167	1	107	24.2	568	0.75	49.5	193.519
105159	566167	566166	1	107	24.2	568			10.1358
105160	566165	566164	1	107	24.2	568	0.25	16	492.07
105161	566166	566165	1	107	24.2	568	0.25	16	492.07
105162	566164	566163	1	107	36.2	904	0.5	33	545.526
105163	383836	383837	1	107	36.2	904			115.263
105164	383600	383837	1	107	36.3	904			487.272
105165	383603	383851	2	107	38.5	818	0.75	49.5	78.2589
105166	383449	384055	1	107	24.2	568	9.95	835.55	183.912
105167	383449	383724	2	107	38.5	818	0.55	35.2	626.01
105168	383390	383812	2	107	37.4	751	0.2	12.8	79.015
105169	383390	384056	1	107	23.8	498	6.75	491.3	104.897
105170	383390	384055	1	107	23.9	498	9.75	799.5	543.631
105171	383728	383730	1	107	23.9	498			0
105937	381593	381989	2	103	55	1200	0.2	29	1835.35
105939	382031	382035	2	107	38.5	818			24
105941	381972	382120	3	103	61.7	1500			1408.19
105942	381653	565945	4	107	45.8	999	6.75	709.5	1948.47
105943	382031	382464	3	107	45.8	906	5.25	1017	1261.99
105947	382215	382807	1	107	28.3	731	0.6	91.6	44.5
105948	382244	383089	1	107	36.3	904			0.9
105949	382823	382824	1	107	23.8	498			4.61538
105950	382898	382893	4	101	110	2150			3108.31
105951	382894	382899	4	101	103.5	1859			2269.36
105952	382958	382959	3	107	60	1265	3.2	406.25	2855.61
105953	382973	382974	2	107	46.7	975	1.9	90.3	583.123
105955	383271	565850	2	107	38.5	818	4.3	591.95	423.895
105956	383336	565869	3	107	57.9	1271	0.2	53.8	68.8336
105957	565853	565971	3	107	47.6	947			282.856
105958	565973	565969	3	107	46.8	900			310.617
105959	384155	384157	3	103	56.5	1349			425.912
105960	566019	566021	3	107	64.2	1420	0.75	132	1109.47
105983	382770	382772	4	101	99.2	1750			1623.37
105984	382773	382771	4	101	105.1	2150			3206.79
106553	381568	381628	4	107	42.8	893	3	377.25	811.583
106555	381989	382679	1	107	24.2	568			0
106558	382756	382757	2	108	45	1000			783.128
106559	382756	382761	4	101	110	2150			1486.23
106560	382762	382763	2	108	45	1000			2151.55
106561	382754	382763	4	101	110	2150			956.766
106564	382759	565829	3	107	40	800			3630.7
106565	382122	382679	1	107	24.2	568			0
106566	381706	383003	2	107	37.3	751			4.61538
106567	381706	383002	1	107	24.2	568			20
106626	382257	382349	2	107	60	1250			1909.78
106627	382349	382351	2	103	55	1271			1418.2
106628	382896	382898	4	101	110	2150			3108.31
106629	382899	382897	4	101	103.5	1859			2269.36
106630	382352	565949	2	103	55	1271			1801.86
106631	383165	383166	4	103	55	1271			3711.64
106632	382349	565949	4	103	55	1200			1909.78
106635	383087	383207	4	103	55	1271			3313.93
106636	381767	383207	4	103	55	1271			3711.64
106637	381767	383166	4	103	55	1271			3313.93
106638	382270	565949	4	103	55	1271			3313.93
106639	383036	383165	4	103	55	1271			3711.64
106640	381687	382270	4	103	55	1271			3313.93
106641	381687	383036	4	103	55	1271			3711.64
106642	382763	382896	4	101	110	2150			3108.31
106643	382897	382756	4	101	103.5	1859			2269.36
106644	382257	382256	2	107	68.5	1422	3.95	435.15	1372.93
106645	382255	382257	2	107	65.1	1353	3.2	406.25	959.876
106646	382253	383073	1	107	24.2	568			4.61538
106647	381771	383073	1	107	35	850			0
106648	382122	383358	2	103	55	1200	0.2	29	1835.35
106649	382257	382958	3	107	60	1265	3.2	406.25	2855.61
106650	381569	381570	3	107	40	800	1.2	125.9	708.112
106651	381569	382350	2	103	55	1271	0.2	26.4	1801.45
106652	382256	382352	2	103	55	1271			1801.86
106653	382351	382255	2	103	55	1271			1418.2
106654	383292	381570	2	107	40	800	2.55	282.85	98.6113
106655	382351	382352	1	103	37.5	957			0
106656	382822	383073	1	107	36.2	904			0
106657	381569	383292	3	103	55	1200	3.2	406.25	2588.93
106658	382822	383292	4	103	55	1271	3.95	435.15	2290.39
106659	382255	382256	2	103	55	1200			1396.07
106660	382255	382822	4	103	55	1271	3.95	435.15	2290.39
106661	381570	383358	1	107	36.3	904	0.6	58	29
106662	381570	381628	4	107	40	800	3.75	408.75	806.723
106663	382350	383358	2	103	55	1271	0.2	26.4	1801.45
106664	381770	382680	2	103	55	1200	0.2	29	1835.35
106665	381769	381771	1	107	35	850			0
106666	382674	382824	1	107	23.9	498			4.61538
106667	381771	383155	1	107	23.8	498			4.61538
106668	382253	382674	1	107	23.9	498			4.61538
106669	382253	383155	1	107	23.8	498			0
106670	382122	382680	2	103	55	1271	0.2	26.4	1830.45
106671	381769	381770	1	107	36.3	904			0
106672	381770	381989	2	103	55	1271	0.2	26.4	1830.45
106721	381484	382999	2	104	43.5	895			946.109
106722	382999	383002	1	104	28.4	636			4.61538
106723	383001	383015	2	104	39.7	801			16.6154
106724	381484	381485	2	104	43.5	895			790.297
106730	383000	383003	2	107	37.4	751			32
106731	383000	383001	2	107	37.3	751			16.6154
106746	381481	565829	3	104	48.7	1100			4083.24
106748	382439	382598	4	107	47.1	947			2661.52
106749	382754	382757	2	108	45	1000			666.606
106750	382758	382759	2	108	45	1000			1397.14
106751	382758	382755	2	108	45	1000			234.893
106752	382762	382761	2	108	45	1000			1720.56
106753	382764	382765	2	108	45	1000			1549.1
106754	382760	382764	3	107	45.8	999			2903.86
106755	382760	382765	2	108	45	1000			1179.38
106756	382772	382754	4	101	99.2	1750			1623.37
106757	382757	382758	4	108	45	1000			1632.03
106758	382765	382762	4	108	45	1000			2728.47
106759	382761	382773	4	101	105.1	2150			3206.79
106760	382759	382760	3	107	45.8	999			4083.24
106761	382755	382960	4	107	45.8	999			2017.62
106762	382755	382764	4	107	47.1	947			2661.52
106763	382598	382961	4	107	47.1	947			2661.52
106764	382960	382961	4	107	45.8	999			2017.62
106765	381568	382331	2	107	40	800	3.75	408.75	806.723
106766	382468	382929	4	107	41.2	915			2017.62
106767	381567	381652	2	107	40	800	5.65	499.05	1327.77
106768	382331	383319	2	107	40	800	3.75	408.75	806.723
106769	381567	383319	2	107	42.8	893	3	377.25	811.583
106770	381567	382974	2	107	47.9	947	3.75	176.25	217.059
106771	381766	382271	4	107	39.9	840			2017.62
106772	382599	383272	4	107	45.8	999			2017.62
106773	382439	382861	4	107	45.8	999			2017.62
106774	382599	382861	4	107	47.1	947			2661.52
106775	381766	383272	4	107	47.1	947			2661.52
106776	382271	382468	4	107	39.9	840			2017.62
106777	381651	382929	4	107	47.1	947			2661.52
106778	381653	381652	1	107	28.2	731	5.15	412.2	387.679
106779	381653	382436	4	107	42.9	947	1.6	141.3	1982.19
106780	381652	381651	1	107	30.8	798	0.65	42.55	436.472
106781	381652	382436	2	107	40	800	5	456.5	891.298
106782	381651	382440	4	107	45.8	999	0.65	42.55	2017.62
106783	382436	382440	4	107	42.9	947			2225.04
107039	381582	382522	3	107	61.9	1422	1.5	137.95	753.749
107047	381541	381882	1	107	24.2	568			11
107048	565981	565982	3	107	50	1000	1.9	128.55	690.437
107049	381545	383235	2	107	40	800	5	384.5	242.369
107050	382111	382112	1	107	36.2	904			0
107051	382199	382477	3	107	60	1349	0.75	87.75	744.193
107052	382035	382213	2	107	38.5	818			13.5
107053	382035	382215	1	107	28.2	731	0.6	91.6	44.5
107054	382037	382325	1	107	23.9	498			9
107055	381578	382111	2	103	55	1264	5.45	232.15	2202.71
107056	381599	382482	3	103	55.4	1349	8.55	755.85	1532.46
107057	382010	382499	1	107	28.3	731	1.15	133.15	0
107058	381611	382480	3	107	55	1200	0.75	84.75	1125.42
107059	381840	382636	1	107	23.8	498	2.4	333.55	0
107060	382688	382900	2	103	55.4	1385	5.25	457	1079.9
107061	382563	382693	1	107	24.2	568	2.3	398.6	0
107062	382080	565837	1	107	33	787	0.8	121.3	0
107063	382848	565841	2	107	51.3	1121	5.75	562.25	373.878
107064	381638	382979	3	107	38.5	818	9	666	467.762
107065	381685	381686	3	107	42.8	893	2.05	195.35	294.943
107066	382904	382905	3	107	64.2	1420	3	410.25	1342.56
107067	382412	383005	2	107	42.8	893	2	217.35	335.429
107068	383145	565831	1	107	24.2	568			6
107069	381959	383135	1	107	28.3	731	3.75	654	9.22042
107070	565849	383247	1	107	36.2	904	0.85	148.35	0
107071	383245	565849	1	107	24.2	568			0
107072	382438	565849	2	107	38.5	818	2.25	431.25	70.534
107073	382874	565921	3	103	55	1270	3.75	398.4	1655.99
107074	382080	565964	2	107	38.5	818			23
107075	381577	381921	2	107	35	700			110.805
107076	381550	381716	1	107	28.2	731	7.3	913.25	153.899
107077	381578	383234	2	107	51.3	1121	7.1	572.7	629.85
107078	381580	382242	3	107	46.9	997	2.25	161.3	1032.42
107079	381550	381905	1	107	33.1	787	11.15	817.8	629.681
107080	381931	382665	1	107	30.8	798	1.35	73.25	24.9387
107081	382645	383028	1	107	23.8	498			0
107082	381922	382830	2	107	47.9	947	1.3	115.75	257.393
107083	382790	382791	2	107	47.9	947	0.55	22	188.059
107084	382569	382790	1	107	23.9	498			0
107085	381927	382657	2	103	55	1271	0.2	8	1828.64
107086	382953	382965	3	107	60	1265	8.8	941.1	3042.26
107087	383028	383070	2	107	55.2	1194	3.2	172.65	6.43019
107088	382645	383031	1	107	23.8	498			0
107089	383080	382648	1	107	36.3	904			0
107090	565943	382904	2	107	64.2	1420	3	410.25	1342.56
107091	382904	565942	2	107	64.2	1420	2.55	380.25	1737.3
107092	381480	381563	1	107	39	963	0.2	26.4	0
107093	381562	382793	2	103	55	1200			1833.97
107094	382954	382959	3	107	63.7	1422	4.2	471.4	2765.28
107095	382661	383079	2	107	42.8	893			0
107096	382892	382890	4	101	110	2150			3108.31
107097	382891	382895	4	101	103.5	1859			2269.36
107098	382895	382894	4	101	103.5	1859			2269.36
107099	382953	382954	3	107	63.7	1422	9.55	897.25	3283.47
107100	382893	382892	4	101	110	2150			3108.31
107101	381561	381701	2	103	55	1271			1835.07
107102	381509	383315	1	107	39	963	0.2	26.4	0
107103	381508	381940	2	103	55	1200	0.2	29	1835.35
107104	381745	382251	1	107	23.8	498			4.61538
107105	381745	382252	1	107	23.8	498			4.61538
107106	382251	382850	1	107	23.9	498			0
107107	382254	382486	1	107	23.8	498			4.61538
107108	382251	382486	2	107	37.4	751			4.61538
107109	382254	382823	1	107	23.9	498			4.61538
107110	381940	381942	2	103	55	1200	0.2	29	1835.35
[truncated: 2,859 more rows]
